# Supplementary material for: Understanding the interplay of GDP, renewable, and non-renewable energy on carbon emissions: Global wavelet coherence and Granger causality analysis
Source: PLoS One. 2024 Sep 19;19(9):e0308780. doi: 10.1371/journal.pone.0308780 (PMC11412634; doi:10.1371/journal.pone.0308780)
Supplement: S1 Appendix — (XLSX) [file pone.0308780.s001.xlsx]

## Sheet: CO2
Series Name	Series Code	Country Name	Country Code	1990 [YR1990]	1991 [YR1991]	1992 [YR1992]	1993 [YR1993]	1994 [YR1994]	1995 [YR1995]	1996 [YR1996]	1997 [YR1997]	1998 [YR1998]	1999 [YR1999]	2000 [YR2000]	2001 [YR2001]	2002 [YR2002]	2003 [YR2003]	2004 [YR2004]	2005 [YR2005]	2006 [YR2006]	2007 [YR2007]	2008 [YR2008]	2009 [YR2009]	2010 [YR2010]	2011 [YR2011]	2012 [YR2012]	2013 [YR2013]	2014 [YR2014]	2015 [YR2015]	2016 [YR2016]	2017 [YR2017]	2018 [YR2018]	2019 [YR2019]	2020 [YR2020]	2021 [YR2021]	2022 [YR2022]
CO2 emissions (metric tons per capita)	EN.ATM.CO2E.PC	Albania	ALB	1.84404	1.26105	0.689644	0.644008	0.649938	0.612055	0.621206	0.469831	0.576804	0.960297	1.03157	1.05687	1.233	1.36116	1.42794	1.36009	1.36399	1.4338	1.42825	1.49212	1.64276	1.76811	1.56592	1.65639	1.79571	1.66522	1.59007	1.88056	1.85464	1.74946	1.54455	..	..
CO2 emissions (metric tons per capita)	EN.ATM.CO2E.PC	Algeria	DZA	2.46637	2.54185	2.49902	2.64013	2.63472	2.68418	2.62635	2.52521	2.49457	2.55405	2.60107	2.52061	2.60569	2.7511	2.75276	2.85793	2.98515	3.0235	3.11677	3.18707	3.18436	3.30523	3.62137	3.65847	3.81152	3.95196	3.83383	3.83368	3.9243	3.9944	3.71822	..	..
CO2 emissions (metric tons per capita)	EN.ATM.CO2E.PC	Andorra	AND	7.59215	7.33672	7.09991	6.93705	6.66324	6.75413	7.08273	7.19409	7.53192	7.81296	7.92702	7.72563	7.49876	7.23807	7.28676	7.20627	6.8054	6.89039	7.08182	6.9954	7.22359	6.95759	6.86229	6.67423	6.44593	6.48577	6.46529	6.3021	6.59406	6.2872	5.77715	..	..
CO2 emissions (metric tons per capita)	EN.ATM.CO2E.PC	Angola	AGO	0.554941	0.545807	0.544413	0.710961	0.839266	0.914265	1.07363	1.08633	1.09117	1.10979	0.988416	0.941818	0.895717	0.924988	0.929811	0.812875	0.821264	0.811414	0.88861	0.939457	0.975917	0.983787	0.947583	1.03104	1.0915	1.12519	1.01255	0.829723	0.755828	0.753638	0.592743	..	..
CO2 emissions (metric tons per capita)	EN.ATM.CO2E.PC	Argentina	ARG	3.07356	3.19904	3.21497	3.24024	3.24483	3.23031	3.46279	3.5213	3.66156	3.6696	3.56792	3.34188	3.10049	3.33489	3.65608	3.73672	3.92426	4.08315	4.15238	3.84835	4.09984	4.28103	4.26411	4.34225	4.20911	4.30191	4.20182	4.07011	3.97565	3.74203	3.40562	..	..
CO2 emissions (metric tons per capita)	EN.ATM.CO2E.PC	Armenia	ARM	5.57992	5.7191	3.00903	1.43882	0.802638	1.0343	0.752345	1.01616	1.07775	0.967864	1.12387	1.14965	1.0044	1.13336	1.2277	1.46391	1.4833	1.73226	1.9057	1.52171	1.47188	1.68561	1.96145	1.89616	1.89589	1.85625	1.76797	1.8834	2.01378	2.19655	2.40468	..	..
CO2 emissions (metric tons per capita)	EN.ATM.CO2E.PC	Australia	AUS	15.4372	15.3153	15.354	15.4817	15.7309	16.1146	16.471	16.7062	17.6023	17.7372	17.8373	17.9307	18.1232	17.8945	18.3689	18.2785	18.2927	18.4547	18.2393	18.1572	17.9738	17.6561	17.4056	16.7946	16.1557	16.1985	16.3203	16.1492	15.8657	15.599	14.7761	..	..
CO2 emissions (metric tons per capita)	EN.ATM.CO2E.PC	Austria	AUT	7.59011	8.04953	7.35495	7.31175	7.34467	7.69807	8.15464	8.06021	8.10766	7.88946	7.93086	8.44466	8.58384	9.16932	9.27587	9.26641	8.9621	8.58877	8.50024	7.72123	8.36562	8.13619	7.72385	7.75402	7.26093	7.31886	7.29078	7.48704	7.14114	7.26333	6.63265	..	..
CO2 emissions (metric tons per capita)	EN.ATM.CO2E.PC	Azerbaijan	AZE	7.45397	7.15957	8.61728	6.41138	4.41191	4.22583	3.50294	3.37953	3.34772	3.27233	3.44	3.25441	3.20335	3.46964	3.4084	3.58007	3.5934	3.21952	3.4744	2.84957	2.68511	2.97415	3.23917	3.28557	3.38156	3.29279	3.30396	3.24304	3.29264	3.5435	3.39885	..	..
CO2 emissions (metric tons per capita)	EN.ATM.CO2E.PC	Bangladesh	BGD	0.10755	0.0991439	0.106257	0.110814	0.117143	0.140538	0.140355	0.155449	0.1548	0.158617	0.160122	0.194687	0.203401	0.209737	0.219955	0.232135	0.251722	0.263587	0.285933	0.30503	0.340233	0.361557	0.387829	0.408788	0.425189	0.463517	0.507739	0.541788	0.586158	0.559734	0.510648	..	..
CO2 emissions (metric tons per capita)	EN.ATM.CO2E.PC	Barbados	BRB	3.87966	3.85514	3.55768	3.3596	3.55192	3.6088	3.73096	4.05936	4.31305	4.57546	4.48921	4.58518	4.52722	4.67254	4.76788	4.92101	4.98327	5.03603	5.93834	5.84278	5.39294	5.50391	5.31367	5.19918	4.62019	4.56544	4.63224	4.22645	4.54138	4.16614	3.90487	..	..
CO2 emissions (metric tons per capita)	EN.ATM.CO2E.PC	Belarus	BLR	9.79749	9.43862	8.58894	7.44301	6.3211	5.64143	5.75355	5.83354	5.67932	5.48113	5.30757	5.20924	5.24582	5.36156	5.72997	5.84283	6.12125	5.99594	6.32156	6.01576	6.47878	6.16445	6.32363	6.34225	6.29007	5.79969	5.82946	5.94641	6.27958	6.12343	5.84241	..	..
CO2 emissions (metric tons per capita)	EN.ATM.CO2E.PC	Belgium	BEL	10.967	11.3909	11.1824	10.9186	11.3588	11.3022	11.7606	11.4558	11.7037	11.2957	11.44	11.5043	10.728	11.1315	10.877	10.5892	10.2467	9.77873	9.96411	9.25341	9.80882	8.74125	8.57803	8.65195	8.06155	8.43484	8.31066	8.13944	8.18437	8.09379	7.39813	..	..
CO2 emissions (metric tons per capita)	EN.ATM.CO2E.PC	Belize	BLZ	1.86375	2.36831	2.00999	2.08933	2.02957	1.99061	1.57549	1.92984	1.77673	1.60871	1.76867	1.94035	1.75673	1.70532	1.50517	1.55256	1.59735	1.65426	1.47512	1.69335	1.64915	1.74001	1.38047	1.327	1.37284	1.87595	1.77315	1.71634	1.64893	1.89208	1.74111	..	..
CO2 emissions (metric tons per capita)	EN.ATM.CO2E.PC	Benin	BEN	0.0643061	0.0516735	0.0517811	0.0503472	0.0473276	0.0499577	0.156917	0.193602	0.184488	0.197464	0.203557	0.240584	0.292971	0.318989	0.335218	0.355805	0.413133	0.462339	0.451088	0.481569	0.510824	0.478349	0.443845	0.453635	0.488571	0.503586	0.598486	0.592941	0.636814	0.608237	0.631205	..	..
CO2 emissions (metric tons per capita)	EN.ATM.CO2E.PC	Bhutan	BTN	0.331977	0.321995	0.375698	0.339933	0.395004	0.466376	0.551746	0.697009	0.67742	0.662936	0.662186	0.628794	0.664763	0.5952	0.48233	0.59612	0.590411	0.58495	0.612726	0.568787	0.699034	1.04327	1.15636	1.24573	1.37488	1.40204	1.63839	1.73187	1.90829	1.8672	1.34005	..	..
CO2 emissions (metric tons per capita)	EN.ATM.CO2E.PC	Bolivia	BOL	1.46669	1.50008	1.5111	1.36	1.24322	1.10113	1.04279	1.12887	1.0533	0.981769	0.943608	0.893303	0.936961	0.980273	1.01802	1.05392	1.12284	1.22617	1.28881	1.35011	1.43811	1.53822	1.60468	1.68699	1.78422	1.80367	1.89369	1.89132	1.88519	1.85346	1.53946	..	..
CO2 emissions (metric tons per capita)	EN.ATM.CO2E.PC	Botswana	BWA	2.09277	1.98083	2.32161	2.22238	2.04856	2.06642	1.84298	1.89335	2.22395	2.28103	2.33575	2.19396	2.24312	2.14302	2.13562	2.26045	2.11899	2.19616	2.18834	2.04323	1.61197	1.81971	1.5695	2.44513	3.09192	3.01484	2.81809	3.05495	3.28847	2.87966	2.26346	..	..
CO2 emissions (metric tons per capita)	EN.ATM.CO2E.PC	Brazil	BRA	1.31313	1.34003	1.33332	1.35861	1.38214	1.4756	1.58045	1.66918	1.69894	1.73477	1.7835	1.79211	1.76065	1.70185	1.77844	1.77566	1.77748	1.84798	1.93922	1.79933	2.02661	2.11063	2.27142	2.41345	2.51459	2.36536	2.16126	2.18549	2.06426	2.05077	1.94252	..	..
CO2 emissions (metric tons per capita)	EN.ATM.CO2E.PC	Bulgaria	BGR	8.44268	6.81464	6.48279	6.60094	6.3627	6.52895	6.6128	6.37562	6.11346	5.39813	5.31459	5.76661	5.56323	6.1648	6.12499	6.26528	6.44055	6.97102	6.67853	5.76374	6.04962	6.75495	6.16258	5.45906	5.82153	6.20738	5.83442	6.20201	5.82178	5.61371	4.92328	..	..
CO2 emissions (metric tons per capita)	EN.ATM.CO2E.PC	Burkina Faso	BFA	0.0650615	0.0640252	0.0636346	0.0633735	0.0620141	0.0617892	0.0682502	0.075968	0.0785033	0.0809282	0.0882723	0.0836122	0.0813179	0.0846071	0.0843256	0.0829691	0.0978246	0.114035	0.125649	0.123329	0.129945	0.132533	0.157359	0.167098	0.164944	0.203109	0.207403	0.233174	0.252428	0.269502	0.253533	..	..
CO2 emissions (metric tons per capita)	EN.ATM.CO2E.PC	Burundi	BDI	0.0342099	0.0410379	0.0350334	0.0379103	0.0376986	0.0365596	0.0376528	0.0381845	0.0385231	0.0378306	0.0416319	0.0325099	0.0328022	0.0249532	0.0224142	0.0217895	0.025019	0.0241799	0.0240031	0.0227456	0.0354239	0.0379981	0.0371804	0.0361	0.0347597	0.0341936	0.0405381	0.0474291	0.0578502	0.0595713	0.058384	..	..
CO2 emissions (metric tons per capita)	EN.ATM.CO2E.PC	Cabo Verde	CPV	0.504165	0.455569	0.478862	0.441865	0.437938	0.490299	0.528257	0.534304	0.56359	0.657434	0.66732	0.769383	0.828348	0.872963	0.854942	0.916143	1.03972	0.911373	0.932131	0.99023	1.03739	1.07446	0.98452	0.929733	0.909031	0.905344	0.972253	1.03495	1.04114	1.06962	1.06515	..	..
CO2 emissions (metric tons per capita)	EN.ATM.CO2E.PC	Cameroon	CMR	0.253707	0.591473	0.564517	0.461841	0.35951	0.354195	0.350297	0.34878	0.352123	0.325764	0.345166	0.332842	0.322564	0.318326	0.304746	0.290376	0.286835	0.335938	0.340495	0.36401	0.352872	0.33261	0.326478	0.347934	0.368742	0.369371	0.378494	0.372071	0.388794	0.370692	0.374783	..	..
CO2 emissions (metric tons per capita)	EN.ATM.CO2E.PC	Canada	CAN	15.149	14.741	15.0281	14.7133	15.0605	15.2905	15.5926	15.9438	16.0766	16.2585	16.7575	16.3314	16.7204	17.2084	16.7942	17.0276	16.5952	17.3806	16.5594	15.5045	15.7945	15.9983	15.7368	15.8408	15.8522	15.6499	15.4218	15.5472	15.6367	15.0527	13.5994	..	..
CO2 emissions (metric tons per capita)	EN.ATM.CO2E.PC	Central African Republic	CAF	0.0526836	0.0489984	0.0506396	0.0510173	0.0504102	0.0499892	0.0496496	0.0482872	0.0639651	0.0647816	0.0646951	0.0658036	0.0635519	0.0573651	0.0549678	0.0532452	0.05456	0.0543472	0.0383683	0.0368493	0.0375102	0.0410395	0.0413131	0.0251123	0.0271738	0.0382626	0.0420866	0.044509	0.0449676	0.0451882	0.0442821	..	..
CO2 emissions (metric tons per capita)	EN.ATM.CO2E.PC	Chad	TCD	0.0667402	0.0657517	0.0648112	0.0635673	0.0644623	0.0633777	0.0623725	0.0623685	0.0615375	0.061414	0.061435	0.0610975	0.0602374	0.0831742	0.0804181	0.0796201	0.0786446	0.0817422	0.0925967	0.0969196	0.100044	0.0814813	0.0967259	0.112528	0.108278	0.104563	0.100727	0.0986485	0.0998064	0.0981964	0.0942282	..	..
CO2 emissions (metric tons per capita)	EN.ATM.CO2E.PC	Chile	CHL	2.28838	2.15628	2.20188	2.3192	2.52112	2.70324	3.07183	3.46304	3.46833	3.58651	3.2846	3.11937	3.12999	3.16541	3.4319	3.46014	3.4986	3.91463	4.08077	3.88813	4.10188	4.4528	4.5216	4.74008	4.32859	4.60324	4.78353	4.7438	4.62966	4.82762	4.39515	..	..
CO2 emissions (metric tons per capita)	EN.ATM.CO2E.PC	China	CHN	1.91455	2.00054	2.07574	2.24484	2.32219	2.56348	2.52187	2.5479	2.60584	2.51742	2.65041	2.77476	2.96482	3.43404	3.94515	4.4677	4.91028	5.30637	5.43508	5.79832	6.33542	6.90135	7.0452	7.32015	7.30471	7.14513	7.10548	7.22616	7.53319	7.64544	7.75614	..	..
CO2 emissions (metric tons per capita)	EN.ATM.CO2E.PC	Colombia	COL	1.51418	1.53576	1.5675	1.63687	1.62952	1.66926	1.6175	1.73863	1.71491	1.44932	1.50441	1.49577	1.41823	1.38137	1.35921	1.37816	1.36051	1.37877	1.37619	1.41424	1.43132	1.5399	1.53385	1.68099	1.71582	1.71939	1.7538	1.56508	1.61039	1.57782	1.55226	..	..
CO2 emissions (metric tons per capita)	EN.ATM.CO2E.PC	Comoros	COM	0.15193	0.155333	0.155191	0.158207	0.158191	0.161237	0.16104	0.16692	0.178696	0.184066	0.195433	0.20046	0.196227	0.245032	0.263613	0.248025	0.284624	0.181229	0.181264	0.218524	0.255783	0.223857	0.233875	0.27481	0.24055	0.254582	0.292	0.366303	0.38992	0.412397	0.407112	..	..
CO2 emissions (metric tons per capita)	EN.ATM.CO2E.PC	Congo, Dem. Rep.	COD	0.0883361	0.0467243	0.0386729	0.0479068	0.053195	0.0487675	0.0514825	0.0506439	0.0495852	0.0444252	0.0336292	0.0312422	0.0319422	0.0375637	0.0353859	0.0390573	0.0391013	0.0410155	0.041017	0.0389418	0.0399736	0.0439434	0.0398223	0.0539001	0.0675486	0.0410822	0.0297324	0.0337552	0.0323112	0.0337149	0.0325848	..	..
CO2 emissions (metric tons per capita)	EN.ATM.CO2E.PC	Congo, Rep.	COG	1.34196	1.30202	1.24087	1.03713	0.769775	0.9608	1.12478	1.13606	1.31954	1.31331	1.38703	1.30405	0.8271	0.941672	0.991953	1.17436	1.25296	1.04913	1.06626	1.13655	1.22206	1.17446	1.11616	1.10015	1.04656	1.11662	1.05992	1.01776	1.14259	1.25766	1.25459	..	..
CO2 emissions (metric tons per capita)	EN.ATM.CO2E.PC	Costa Rica	CRI	0.90911	0.945109	1.24882	1.22774	1.39017	1.34621	1.23813	1.20176	1.31242	1.2903	1.24317	1.33787	1.33973	1.38444	1.39757	1.45368	1.49766	1.71227	1.66935	1.57754	1.53724	1.5878	1.57216	1.62343	1.61681	1.53984	1.61953	1.63672	1.62012	1.56482	1.36	..	..
CO2 emissions (metric tons per capita)	EN.ATM.CO2E.PC	Cote d'Ivoire	CIV	0.227143	0.22568	0.215924	0.222079	0.224137	0.235326	0.273689	0.324255	0.314629	0.417928	0.386281	0.37658	0.38673	0.292971	0.294749	0.309775	0.293837	0.285492	0.319826	0.291676	0.300691	0.283742	0.365172	0.386857	0.399943	0.415553	0.396203	0.425137	0.39989	0.414528	0.406347	..	..
CO2 emissions (metric tons per capita)	EN.ATM.CO2E.PC	Cuba	CUB	3.35209	2.55913	2.01895	1.85891	1.99495	2.121	2.29894	2.49572	2.45723	2.5292	2.553	2.46564	2.36557	2.28843	2.25961	2.34018	2.37822	2.45588	2.37191	2.39113	2.48972	2.44154	2.53693	2.54997	2.35413	2.57584	2.39608	2.31478	2.3547	2.15774	2.15277	..	..
CO2 emissions (metric tons per capita)	EN.ATM.CO2E.PC	Cyprus	CYP	5.8227	6.39375	6.76146	6.94419	7.0791	6.78093	7.05783	7.02519	7.22673	7.37559	7.51679	7.24698	7.29846	7.83136	7.63613	7.61845	7.57922	7.73564	7.77259	7.44941	6.99168	6.66727	6.13788	5.50803	5.78745	5.77109	6.02664	6.09107	5.90615	5.85188	5.472	..	..
CO2 emissions (metric tons per capita)	EN.ATM.CO2E.PC	Czechia	CZE	14.8209	13.5574	13.261	12.68	12.1158	12.0573	12.4557	12.2287	11.6342	10.9258	12.1615	12.1705	11.7888	12.1025	12.1393	11.9372	11.9694	12.0822	11.4321	10.8432	10.8997	10.5963	10.2105	9.78768	9.49713	9.59292	9.74775	9.77399	9.66463	9.15612	8.30402	..	..
CO2 emissions (metric tons per capita)	EN.ATM.CO2E.PC	Denmark	DNK	10.1106	12.1647	11.0165	11.4291	12.1339	11.4722	13.9415	12.0374	11.2571	10.6596	9.85127	10.1227	10.015	10.9884	9.94123	9.26331	10.6918	9.77973	9.12471	8.67876	8.67476	7.73673	6.83461	7.11686	6.34715	5.93032	6.16973	5.75613	5.71891	5.10739	4.69124	..	..
CO2 emissions (metric tons per capita)	EN.ATM.CO2E.PC	Djibouti	DJI	0.474901	0.458537	0.48861	0.500302	0.473955	0.501573	0.459165	0.496866	0.566684	0.546728	0.503212	0.491842	0.506381	0.513882	0.483643	0.516693	0.510776	0.543461	0.537215	0.516589	0.564731	0.506933	0.516192	0.575033	0.406607	0.443772	0.38648	0.387798	0.392453	0.398764	0.392329	..	..
CO2 emissions (metric tons per capita)	EN.ATM.CO2E.PC	Dominica	DMA	0.902405	0.906843	0.90867	0.95563	1.00292	1.20085	1.00772	1.31874	1.34759	1.48913	1.83332	2.041	1.54698	1.77523	2.1043	2.16093	2.25917	2.38459	2.40906	2.38126	2.50891	2.21262	2.42422	2.49059	2.59474	2.58403	2.60435	2.35217	2.33399	2.43742	2.26127	..	..
CO2 emissions (metric tons per capita)	EN.ATM.CO2E.PC	Dominican Republic	DOM	1.10264	1.13069	1.29527	1.25664	1.44205	1.50509	1.58862	1.77947	2.00626	2.11547	2.18605	2.18983	2.37452	2.09927	1.91109	2.03942	2.1939	2.19383	2.16123	2.03742	2.11552	2.11172	2.16147	2.09581	2.08621	2.26705	2.3361	2.21196	2.35622	2.36863	2.08018	..	..
CO2 emissions (metric tons per capita)	EN.ATM.CO2E.PC	Ecuador	ECU	1.47587	1.47294	1.54342	1.52278	1.65709	1.80924	2.03798	2.08158	2.00578	1.74141	1.74644	1.88793	1.84936	1.85365	1.93413	2.0494	2.15049	2.14961	2.18586	2.34003	2.48533	2.43452	2.39508	2.52504	2.61945	2.5556	2.42048	2.30876	2.36683	2.28506	1.95758	..	..
CO2 emissions (metric tons per capita)	EN.ATM.CO2E.PC	Egypt, Arab Rep.	EGY	1.53362	1.52479	1.51533	1.50959	1.40023	1.4606	1.50903	1.5831	1.62146	1.66698	1.60589	1.73915	1.73995	1.75111	1.86403	2.05143	2.11764	2.23058	2.26532	2.31179	2.29579	2.30681	2.35642	2.29023	2.29225	2.31554	2.35935	2.40242	2.29402	2.06316	1.96112	..	..
CO2 emissions (metric tons per capita)	EN.ATM.CO2E.PC	El Salvador	SLV	0.444051	0.561483	0.604066	0.696734	0.78329	0.863123	0.757253	0.910411	0.962807	0.946344	0.94514	0.980045	0.987361	1.0802	1.10623	1.13225	1.19895	1.26222	1.13871	1.09614	1.06954	1.1045	1.09906	1.04368	1.06163	1.12302	1.13992	1.01249	1.09059	1.25994	1.01328	..	..
CO2 emissions (metric tons per capita)	EN.ATM.CO2E.PC	Equatorial Guinea	GNQ	0.149501	0.150266	1.799	1.87319	1.9454	1.99201	2.10257	2.78729	3.25836	5.04863	2.89397	4.02158	3.37283	3.53978	6.67703	6.48749	6.16776	6.66748	5.8455	5.81219	5.52551	5.31991	4.91683	4.81534	4.59132	4.07892	4.16755	3.70119	3.3743	3.13999	2.72573	..	..
CO2 emissions (metric tons per capita)	EN.ATM.CO2E.PC	Eswatini	SWZ	1.28944	1.22096	0.982744	0.856782	1.52547	1.4818	1.16168	1.16065	1.16599	1.23501	1.05833	1.06184	1.02283	0.941162	0.924783	0.916609	0.919428	0.945196	0.922679	0.951971	0.772056	0.737219	0.725453	0.855749	0.868133	0.895906	0.976785	0.960404	0.952924	0.999903	0.972088	..	..
CO2 emissions (metric tons per capita)	EN.ATM.CO2E.PC	Ethiopia	ETH	0.0482622	0.0467205	0.0291704	0.0360892	0.0406579	0.0447957	0.0483675	0.0499465	0.051121	0.0488125	0.0530643	0.0637695	0.064321	0.0686412	0.0708383	0.0651801	0.0678219	0.072729	0.0769076	0.0753208	0.0725388	0.0822443	0.0906181	0.104968	0.12522	0.127316	0.144807	0.14679	0.15323	0.155169	0.154432	..	..
CO2 emissions (metric tons per capita)	EN.ATM.CO2E.PC	Fiji	FJI	0.913573	0.918859	0.963769	0.94411	0.939969	0.948784	1.01514	0.976805	0.9414	0.954942	1.00489	1.23663	1.0319	1.20761	1.52257	1.22422	1.35888	1.26739	0.962831	0.850582	1.2443	1.16232	1.09049	1.16799	1.32553	1.37789	1.30514	1.44839	1.50947	1.51721	1.1171	..	..
CO2 emissions (metric tons per capita)	EN.ATM.CO2E.PC	Finland	FIN	10.9423	10.9963	10.369	10.5521	11.7775	10.9818	12.2107	11.7949	11.112	10.9399	10.6444	11.7749	12.1985	13.7556	12.9458	10.5717	12.7272	12.3097	10.6636	10.1484	11.6581	10.2303	9.12604	9.22809	8.45218	7.8137	8.31625	7.80932	8.04919	7.42304	6.57015	..	..
CO2 emissions (metric tons per capita)	EN.ATM.CO2E.PC	France	FRA	6.13834	6.50115	6.26433	5.9135	5.80633	5.91638	6.15765	5.98867	6.33269	6.19795	6.12652	6.14105	6.00436	6.05296	6.02632	6.02668	5.84239	5.67076	5.56404	5.31414	5.35041	5.12711	5.15236	5.1279	4.61481	4.67594	4.70348	4.74792	4.57052	4.46016	3.95368	..	..
CO2 emissions (metric tons per capita)	EN.ATM.CO2E.PC	Gabon	GAB	4.16989	4.51147	4.3683	4.36924	4.22043	4.64457	5.04611	4.71682	5.28114	4.85821	4.77636	4.76488	4.43871	4.66948	4.29825	4.15421	3.61862	3.18828	3.2954	3.14935	3.36747	3.25932	3.05001	3.04394	3.03126	3.01491	3.05996	2.49727	2.33594	2.35176	2.33327	..	..
CO2 emissions (metric tons per capita)	EN.ATM.CO2E.PC	Gambia, The	GMB	0.186909	0.182827	0.175753	0.17735	0.171824	0.174616	0.171922	0.174108	0.18058	0.186108	0.170291	0.208591	0.194584	0.189113	0.195134	0.19845	0.208731	0.231743	0.23493	0.258184	0.224129	0.22365	0.219746	0.202648	0.231519	0.260038	0.255998	0.252942	0.244507	0.2419	0.23753	..	..
CO2 emissions (metric tons per capita)	EN.ATM.CO2E.PC	Georgia	GEO	6.97382	5.27428	4.11879	3.27701	2.15957	1.75565	1.41668	1.26874	1.17597	1.0878	1.17063	0.875903	0.743594	0.79894	0.858876	1.08729	1.21157	1.45761	1.25734	1.47448	1.40547	1.73616	1.929	2.15834	2.32671	2.52314	2.63275	2.65748	2.60971	2.83579	2.75471	..	..
CO2 emissions (metric tons per capita)	EN.ATM.CO2E.PC	Germany	DEU	12.0266	11.6548	11.0738	10.9302	10.7553	10.7086	11.04	10.6375	10.5458	10.1534	10.0994	10.2936	10.103	10.1388	9.95045	9.72946	9.88648	9.52762	9.61746	8.97173	9.45339	9.299	9.45129	9.62423	9.08853	9.08734	9.07297	8.85834	8.53704	7.92719	7.25522	..	..
CO2 emissions (metric tons per capita)	EN.ATM.CO2E.PC	Ghana	GHA	0.162938	0.142469	0.16363	0.162014	0.171036	0.182604	0.195208	0.197317	0.290611	0.303435	0.251684	0.269589	0.321302	0.299163	0.270459	0.28142	0.337618	0.355086	0.327504	0.373548	0.405971	0.412239	0.479415	0.504974	0.474058	0.496025	0.492155	0.50079	0.543393	0.572265	0.602887	..	..
CO2 emissions (metric tons per capita)	EN.ATM.CO2E.PC	Greece	GRC	7.416	7.34676	7.51769	7.46537	7.58408	7.84258	7.80048	7.85664	8.12715	8.12098	8.74165	8.894	8.86039	9.17057	9.11395	9.27864	9.13788	9.44111	9.06364	8.52976	7.87481	7.6135	7.25081	6.61038	6.38506	6.28509	6.20349	6.21083	6.05813	5.59528	4.76718	..	..
CO2 emissions (metric tons per capita)	EN.ATM.CO2E.PC	Grenada	GRD	1.16006	1.22095	1.24208	1.2655	1.34627	1.43571	1.65004	1.73569	1.86441	1.92093	1.84861	1.91966	1.94491	2.0526	1.97962	2.06795	2.12546	2.2448	2.3249	2.31702	2.39918	2.26509	2.40355	2.71153	2.14881	2.29114	2.31232	2.37759	2.6289	2.82096	2.62407	..	..
CO2 emissions (metric tons per capita)	EN.ATM.CO2E.PC	Guatemala	GTM	0.43447	0.433987	0.506588	0.522745	0.542504	0.619154	0.588596	0.608647	0.751868	0.726589	0.814797	0.828871	0.863905	0.851254	0.850048	0.892596	0.874125	0.923216	0.820442	0.848874	0.804898	0.810859	0.824229	0.867211	0.914557	1.05707	1.10262	1.02752	1.10575	1.14537	1.00041	..	..
CO2 emissions (metric tons per capita)	EN.ATM.CO2E.PC	Guinea	GIN	0.157236	0.154919	0.15446	0.154014	0.154487	0.155523	0.160143	0.164469	0.170484	0.175403	0.17931	0.185715	0.190084	0.194693	0.197845	0.200829	0.203781	0.207236	0.205812	0.211958	0.243683	0.249028	0.228832	0.195379	0.196385	0.216953	0.235228	0.271355	0.297494	0.350766	0.343646	..	..
CO2 emissions (metric tons per capita)	EN.ATM.CO2E.PC	Guinea-Bissau	GNB	0.17657	0.17417	0.173623	0.175252	0.1685	0.165589	0.155181	0.169729	0.145599	0.15881	0.11943	0.117864	0.11947	0.148291	0.152486	0.151843	0.153243	0.158489	0.150225	0.153615	0.153775	0.151335	0.148846	0.145722	0.151207	0.157581	0.166253	0.1631	0.165095	0.165089	0.163208	..	..
CO2 emissions (metric tons per capita)	EN.ATM.CO2E.PC	Guyana	GUY	1.56856	1.5377	1.45061	1.45479	1.88527	2.03621	2.09668	2.28042	2.30951	2.28993	2.18734	2.16344	2.13317	2.12711	2.19838	1.95022	1.75746	2.12182	2.1265	2.16597	2.35222	2.46107	2.68937	2.64323	2.7471	2.75476	3.26524	3.24113	3.29351	3.50033	3.47277	..	..
CO2 emissions (metric tons per capita)	EN.ATM.CO2E.PC	Haiti	HTI	0.147346	0.141748	0.12504	0.094542	0.0252468	0.118298	0.13618	0.160982	0.162513	0.168316	0.176227	0.188035	0.210955	0.20543	0.185996	0.187096	0.18549	0.217115	0.211932	0.204653	0.249744	0.270992	0.238941	0.258338	0.290139	0.310537	0.314037	0.306184	0.29873	0.297241	0.283815	..	..
CO2 emissions (metric tons per capita)	EN.ATM.CO2E.PC	Honduras	HND	0.48557	0.472321	0.511565	0.527703	0.575294	0.66551	0.65332	0.657003	0.741693	0.732582	0.749197	0.848233	0.867219	0.93395	1.02362	0.921871	1.02961	1.07718	1.0599	0.975306	0.937979	1.09834	1.13569	1.08084	1.08285	1.13381	1.09871	0.974047	0.922234	1.02386	0.872911	..	..
CO2 emissions (metric tons per capita)	EN.ATM.CO2E.PC	Hungary	HUN	6.49904	6.22286	5.5936	5.63671	5.58661	5.56022	5.66905	5.53813	5.58641	5.65669	5.35045	5.52442	5.47318	5.74427	5.57524	5.54385	5.50645	5.35517	5.28125	4.7731	4.78804	4.70403	4.37758	4.12031	4.1175	4.4076	4.50869	5.0521	5.03325	4.83688	4.59165	..	..
CO2 emissions (metric tons per capita)	EN.ATM.CO2E.PC	Iceland	ISL	7.64231	7.42437	7.44971	7.52166	7.85893	7.48179	8.4291	7.94448	7.8577	7.6263	7.91394	7.59134	7.80379	7.68998	7.90892	7.62046	7.61023	7.64836	6.87629	6.61855	6.15997	5.91933	5.79921	6.27556	6.25409	6.21949	4.86825	4.86605	4.81769	4.54345	3.94747	..	..
CO2 emissions (metric tons per capita)	EN.ATM.CO2E.PC	India	IND	0.647451	0.683086	0.690074	0.703136	0.725622	0.76519	0.787232	0.81736	0.818721	0.866242	0.885078	0.883747	0.897243	0.905457	0.95547	0.984261	1.03653	1.1236	1.18036	1.27887	1.33803	1.39688	1.4982	1.52767	1.64247	1.63132	1.63991	1.70493	1.7956	1.75253	1.57609	..	..
CO2 emissions (metric tons per capita)	EN.ATM.CO2E.PC	Indonesia	IDN	0.814356	0.875666	0.909085	0.965317	1.02179	1.12889	1.17551	1.27625	1.26388	1.32458	1.31094	1.39124	1.38851	1.49667	1.5103	1.49537	1.57235	1.61781	1.58083	1.62288	1.70291	1.92554	1.92545	1.7704	1.89143	1.88756	1.8483	1.94857	2.12684	2.24529	2.07166	..	..
CO2 emissions (metric tons per capita)	EN.ATM.CO2E.PC	Iran, Islamic Rep.	IRN	3.55725	3.7782	3.93537	3.96163	4.44601	4.46616	4.54252	4.67984	4.58542	5.0153	5.19428	5.31037	5.49371	5.73584	6.04764	6.42318	6.79304	7.10933	7.13393	7.29652	7.17983	7.23119	7.23086	7.4396	7.57058	7.32579	7.28897	7.4129	7.44513	7.22298	7.06335	..	..
CO2 emissions (metric tons per capita)	EN.ATM.CO2E.PC	Iraq	IRQ	3.63603	2.55206	3.66254	4.64152	5.04325	4.77681	4.56949	5.32495	3.98135	3.05257	3.55804	3.8368	3.47224	3.00265	3.16266	2.96626	2.86997	2.67438	3.01647	3.11022	3.47196	3.49125	3.80943	3.92042	3.64786	3.52694	3.70255	3.94881	4.14268	4.34726	3.84218	..	..
CO2 emissions (metric tons per capita)	EN.ATM.CO2E.PC	Ireland	IRL	8.81096	8.9034	8.85374	8.85103	9.14072	9.26841	9.57281	9.79064	10.348	10.646	11.1778	11.5914	11.1725	11.0313	10.979	11.2143	11.0594	10.5945	10.2263	8.94817	8.84788	7.96669	8.04636	7.71834	7.63385	7.88761	8.20338	7.84815	7.69903	7.25775	6.76823	..	..
CO2 emissions (metric tons per capita)	EN.ATM.CO2E.PC	Israel	ISR	7.25448	6.97587	7.19448	7.69903	8.03134	8.43558	8.56186	8.73328	8.62581	8.65038	9.06301	9.00023	9.29689	9.40633	9.27594	8.80397	9.12018	9.27534	9.12708	8.78055	9.25026	8.99106	9.61547	8.31348	7.87733	7.91335	7.63316	7.56387	6.91499	6.93575	6.34522	..	..
CO2 emissions (metric tons per capita)	EN.ATM.CO2E.PC	Italy	ITA	7.14505	7.11918	7.08266	6.98425	6.90116	7.32554	7.24853	7.30382	7.49247	7.60785	7.66211	7.66263	7.77218	8.06442	8.18934	8.17381	8.02584	7.86079	7.56432	6.71892	6.83688	6.68055	6.32766	5.75188	5.38744	5.56329	5.49824	5.43791	5.37694	5.31103	4.73237	..	..
CO2 emissions (metric tons per capita)	EN.ATM.CO2E.PC	Jamaica	JAM	3.12153	3.07036	3.34699	3.38629	3.37528	3.46015	3.57208	3.60253	3.77677	3.84648	3.85552	3.84181	3.88569	3.99732	3.96843	3.9463	4.48376	4.45336	3.55001	2.89781	2.73595	2.74178	2.52154	2.6693	2.58258	2.53671	2.69366	2.57266	3.05459	2.98329	2.06904	..	..
CO2 emissions (metric tons per capita)	EN.ATM.CO2E.PC	Japan	JPN	8.8316	8.9055	8.9615	8.87283	9.27284	9.33264	9.42012	9.30217	8.94209	9.23119	9.33772	9.2202	9.46887	9.50476	9.44956	9.51276	9.33129	9.5936	9.04895	8.60923	9.03601	9.49501	9.82786	9.9445	9.56431	9.26805	9.16671	9.06369	8.76198	8.4784	8.0315	..	..
CO2 emissions (metric tons per capita)	EN.ATM.CO2E.PC	Jordan	JOR	2.85412	2.66781	3.08395	2.99424	3.03735	3.05148	3.00917	3.03646	3.01709	2.95525	3.21747	3.14738	3.19845	3.20783	3.35855	3.49897	3.31937	3.25797	3.01664	3.04771	2.91387	2.91932	3.34495	3.09347	2.95138	2.66573	2.48177	2.54732	2.36236	2.16362	1.91917	..	..
CO2 emissions (metric tons per capita)	EN.ATM.CO2E.PC	Kazakhstan	KAZ	14.5125	14.9751	15.4413	13.3844	12.3357	11.0796	9.84675	8.62379	9.01285	8.21585	8.07276	7.90421	8.82078	9.80227	10.5262	11.1717	12.1047	12.8126	15.3413	13.2741	14.0733	14.8247	14.5663	15.2631	12.1042	10.8911	11.3788	11.9138	11.8675	11.0509	11.2977	..	..
CO2 emissions (metric tons per capita)	EN.ATM.CO2E.PC	Kenya	KEN	0.270656	0.251595	0.246953	0.235954	0.233683	0.244479	0.260656	0.239661	0.254354	0.257383	0.279733	0.247787	0.233827	0.202475	0.220244	0.242937	0.264464	0.259457	0.265693	0.307806	0.32334	0.327521	0.29688	0.321209	0.364375	0.38612	0.403178	0.410582	0.385438	0.382362	0.374079	..	..
CO2 emissions (metric tons per capita)	EN.ATM.CO2E.PC	Kiribati	KIR	0.319472	0.322404	0.323488	0.366657	0.340128	0.369411	0.417713	0.390236	0.365946	0.367744	0.399658	0.383294	0.472944	0.493097	0.527935	0.629559	0.682434	0.570599	0.615586	0.552851	0.502801	0.493306	0.516942	0.563052	0.522677	0.520106	0.478429	0.604011	0.598719	0.592397	0.449934	..	..
CO2 emissions (metric tons per capita)	EN.ATM.CO2E.PC	Korea, Rep.	KOR	5.77747	6.34688	6.79003	7.41277	7.93604	8.54692	9.00589	9.3929	7.91953	8.62092	9.51405	9.64054	9.67578	9.6866	10.1057	9.98249	10.0716	10.3463	10.4969	10.6806	11.6078	11.9848	11.9585	11.89	11.5887	11.9147	12.0162	12.1915	12.2165	11.8253	10.99	..	..
CO2 emissions (metric tons per capita)	EN.ATM.CO2E.PC	Kyrgyz Republic	KGZ	5.18362	4.57543	3.04826	2.23187	1.44947	1.00743	1.24462	1.20933	1.2628	0.988493	0.947922	0.801217	0.99487	1.10636	1.08878	1.02797	1.02758	1.22867	1.39912	1.25102	1.17374	1.39455	1.80946	1.65309	1.68769	1.72348	1.59151	1.52286	1.78826	1.55159	1.37998	..	..
CO2 emissions (metric tons per capita)	EN.ATM.CO2E.PC	Lao PDR	LAO	0.118894	0.123035	0.130576	0.130252	0.132764	0.136978	0.154932	0.160443	0.162453	0.164438	0.166285	0.180772	0.197192	0.202395	0.209982	0.214811	0.276259	0.287072	0.333808	0.407308	0.454991	0.474259	0.502688	0.630353	0.649261	1.3077	2.27853	2.72288	2.7676	2.65818	2.62028	..	..
CO2 emissions (metric tons per capita)	EN.ATM.CO2E.PC	Lebanon	LBN	1.56443	1.91993	1.87467	2.70407	2.89969	3.36013	3.50093	3.92631	3.88998	4.00822	3.62742	3.84829	3.78625	3.86585	3.90822	3.72146	3.43944	3.12699	3.81495	4.42377	4.17637	4.1972	4.53236	4.09317	4.00855	4.22207	4.4347	4.77487	4.60461	4.6553	3.79219	..	..
CO2 emissions (metric tons per capita)	EN.ATM.CO2E.PC	Lesotho	LSO	0.77571	0.791305	0.808714	0.818997	0.829093	0.834868	0.84093	0.84899	0.858968	0.86499	0.874349	0.885633	0.901512	0.915741	0.94284	0.961605	0.972794	0.987817	1.00621	1.04605	1.06726	1.41593	1.42092	1.06392	1.12111	1.01212	0.991757	1.10674	1.03575	1.03343	1.02564	..	..
CO2 emissions (metric tons per capita)	EN.ATM.CO2E.PC	Libya	LBY	6.75091	6.63791	5.92652	6.73072	8.3278	9.18893	9.42719	8.60912	8.41251	8.54552	8.67638	8.42639	8.4354	8.82819	8.52193	9.07918	8.86106	8.10137	8.55375	8.86829	9.17432	6.70742	9.93465	9.98581	9.72309	8.28961	7.75124	8.1676	8.35163	8.32577	6.68281	..	..
CO2 emissions (metric tons per capita)	EN.ATM.CO2E.PC	Liechtenstein	LIE	6.91712	7.07382	6.99606	7.16495	6.60528	6.61061	6.57243	6.87367	7.12143	6.94669	6.56634	6.4319	6.53009	6.74572	6.68778	6.61753	6.62446	5.71249	6.2014	5.75682	5.31176	4.88496	5.07671	5.23135	4.34708	4.27717	3.98411	4.1112	3.74402	3.87261	3.66385	..	..
CO2 emissions (metric tons per capita)	EN.ATM.CO2E.PC	Luxembourg	LUX	29.5535	30.3705	29.1592	29.2982	26.8303	21.1928	21.0919	19.65	17.8138	18.399	19.612	20.6523	22.0055	22.677	25.4528	25.6104	24.7911	23.1553	22.557	20.9788	21.7557	21.0415	20.1489	18.7229	17.3339	16.0346	15.1988	15.1031	15.3315	15.323	12.457	..	..
CO2 emissions (metric tons per capita)	EN.ATM.CO2E.PC	Madagascar	MDG	0.0749935	0.0778007	0.0764187	0.0765524	0.090288	0.0989103	0.091378	0.0960437	0.106678	0.106137	0.101997	0.0998847	0.0651833	0.0876423	0.0901628	0.0909762	0.0846028	0.0864795	0.0867883	0.079851	0.0860428	0.0981687	0.119381	0.124225	0.124324	0.132173	0.124764	0.133017	0.123102	0.142654	0.0972695	..	..
CO2 emissions (metric tons per capita)	EN.ATM.CO2E.PC	Malawi	MWI	0.0757333	0.0805587	0.0783645	0.0863293	0.0895724	0.0899126	0.0898683	0.0877407	0.083527	0.0849903	0.077941	0.0736841	0.0729704	0.0739115	0.0723991	0.0669764	0.0657054	0.0687038	0.0727098	0.0725012	0.0668862	0.0708163	0.0690843	0.0720341	0.0634544	0.0643204	0.0702974	0.0779927	0.0876203	0.0871188	0.0846362	..	..
CO2 emissions (metric tons per capita)	EN.ATM.CO2E.PC	Malaysia	MYS	3.11782	3.61295	3.62583	3.83434	4.07068	4.28616	4.76797	4.98914	4.8456	5.11674	5.4197	5.49893	5.64889	5.82108	6.23094	6.441	6.54986	6.99323	7.31841	6.43128	6.95971	6.93532	6.92563	7.40295	7.71944	7.60342	7.34842	7.03983	7.45237	7.465	7.38372	..	..
CO2 emissions (metric tons per capita)	EN.ATM.CO2E.PC	Maldives	MDV	0.696578	0.687487	0.941305	0.824096	0.811258	1.01236	1.06731	1.25743	1.13588	1.54579	1.63607	1.67511	2.10207	1.77811	2.29401	2.0419	2.5143	2.49319	2.58428	2.62608	2.66335	2.70484	2.95351	2.81612	3.25192	3.07474	3.22706	3.27257	3.62648	3.96327	2.82639	..	..
CO2 emissions (metric tons per capita)	EN.ATM.CO2E.PC	Mali	MLI	0.0487434	0.0483669	0.0512521	0.0543599	0.058323	0.0616863	0.0658594	0.0719151	0.0900148	0.0915087	0.097321	0.103325	0.104035	0.103653	0.113802	0.113865	0.116101	0.130489	0.138587	0.129312	0.138707	0.146305	0.152028	0.165467	0.180859	0.184609	0.182277	0.187962	0.194032	0.191439	0.195566	..	..
CO2 emissions (metric tons per capita)	EN.ATM.CO2E.PC	Marshall Islands	MHL	0	0	1.67031	1.73668	1.77769	1.82833	1.8142	1.78196	1.79633	1.77397	1.89584	1.95542	2.13043	2.09201	2.1916	2.1882	2.30593	2.44643	2.47696	2.5619	2.63591	2.66372	2.66268	2.77107	2.85805	2.96094	3.03131	3.16401	3.28557	3.40503	2.5338	..	..
CO2 emissions (metric tons per capita)	EN.ATM.CO2E.PC	Mauritania	MRT	0.419635	0.417654	0.41755	0.408929	0.409685	0.420528	0.437291	0.42302	0.387492	0.42326	0.415102	0.42682	0.449976	0.452117	0.479709	0.480686	0.473642	0.544441	0.555804	0.60034	0.606441	0.619394	0.64778	0.561374	0.659481	0.751732	0.637776	0.8193	0.870136	0.872475	0.855176	..	..
CO2 emissions (metric tons per capita)	EN.ATM.CO2E.PC	Mauritius	MUS	1.09948	1.16943	1.22026	1.33874	1.36066	1.38224	1.42337	1.41446	1.54392	1.87055	2.049	2.14464	2.16881	2.26526	2.26887	2.41139	2.67764	2.73888	2.78655	2.74428	2.9285	2.90561	2.96604	3.03274	3.13144	3.1364	3.19328	3.30022	3.26642	3.2968	2.93851	..	..
CO2 emissions (metric tons per capita)	EN.ATM.CO2E.PC	Mexico	MEX	3.29875	3.45519	3.43183	3.46997	3.69707	3.41051	3.52343	3.67533	3.85304	3.68692	3.87415	3.81139	3.82497	3.95094	3.98383	4.0988	4.19418	4.22076	4.18973	4.03759	4.11321	4.19099	4.20241	4.05606	3.89236	3.92537	3.92032	3.86276	3.58749	3.61217	3.04077	..	..
CO2 emissions (metric tons per capita)	EN.ATM.CO2E.PC	Micronesia, Fed. Sts.	FSM	0	0	1.36161	1.41186	1.46264	1.67501	1.72496	1.81134	1.9209	1.78682	1.67668	1.5534	1.41349	1.50709	1.34335	1.1015	1.09518	1.23799	1.07724	1.41098	0.977804	1.10579	1.2233	1.27522	1.29329	1.32375	1.33819	1.32844	1.33238	1.33059	0.958914	..	..
CO2 emissions (metric tons per capita)	EN.ATM.CO2E.PC	Mongolia	MNG	5.99977	6.70798	5.74936	5.22069	4.48568	4.40944	3.68695	3.57673	3.55433	3.54401	3.67064	3.62792	3.85007	3.70051	3.76733	4.32085	4.81133	4.99742	4.92595	5.11434	5.29546	5.73242	6.13874	6.46156	6.24289	5.83543	5.9985	6.32277	6.80966	7.16084	6.43065	..	..
CO2 emissions (metric tons per capita)	EN.ATM.CO2E.PC	Morocco	MAR	0.874932	0.925201	0.979462	0.991096	1.05767	1.08244	1.05502	1.09149	1.10229	1.14273	1.15136	1.25382	1.27876	1.25588	1.36546	1.43205	1.45918	1.48374	1.53723	1.52189	1.59402	1.69961	1.7413	1.70383	1.7137	1.74053	1.71731	1.77366	1.78933	1.95531	1.81853	..	..
CO2 emissions (metric tons per capita)	EN.ATM.CO2E.PC	Mozambique	MOZ	0.0839804	0.0690272	0.0794231	0.0907046	0.0735526	0.0751942	0.0722483	0.0779374	0.0733715	0.0711597	0.080305	0.0774668	0.0840281	0.0992664	0.0969818	0.0845624	0.0897474	0.104824	0.102478	0.111171	0.116175	0.138647	0.148679	0.164365	0.185236	0.204085	0.261542	0.250698	0.233657	0.24864	0.222768	..	..
CO2 emissions (metric tons per capita)	EN.ATM.CO2E.PC	Myanmar	MMR	0.101822	0.0987008	0.103745	0.11519	0.133391	0.161767	0.168333	0.16483	0.177756	0.194065	0.207309	0.181502	0.179457	0.223479	0.21691	0.227479	0.209155	0.216851	0.163014	0.150382	0.164631	0.174575	0.23824	0.26837	0.333542	0.369707	0.421272	0.621496	0.622498	0.640929	0.63408	..	..
CO2 emissions (metric tons per capita)	EN.ATM.CO2E.PC	Namibia	NAM	..	0.789691	0.833352	0.936924	1.04989	1.10467	1.16583	1.16552	1.16224	1.11287	1.0677	1.32498	1.12871	1.18449	1.22548	1.28664	1.25408	1.26617	1.43725	1.45078	1.47837	1.54938	1.6182	1.70668	1.75305	1.81246	1.78707	1.7864	1.77883	1.76417	1.58805	..	..
CO2 emissions (metric tons per capita)	EN.ATM.CO2E.PC	Nepal	NPL	0.0478576	0.0587285	0.0596151	0.0662894	0.0800422	0.0849877	0.0859859	0.0942548	0.0976951	0.129382	0.131151	0.138828	0.110006	0.117658	0.108045	0.121308	0.0986501	0.100832	0.111411	0.143664	0.170863	0.190682	0.219453	0.222332	0.259711	0.260272	0.385328	0.470677	0.531082	0.480725	0.509366	..	..
CO2 emissions (metric tons per capita)	EN.ATM.CO2E.PC	Netherlands	NLD	10.1341	10.4359	10.2745	10.4731	10.3755	10.6156	11.1795	10.6537	10.6152	10.2103	10.1784	10.4147	10.3678	10.4998	10.5711	10.2897	10.0148	10.0448	10.0466	9.70868	10.2983	9.51101	9.39861	9.34814	8.88191	9.29024	9.30689	9.08927	8.78514	8.41397	7.47155	..	..
CO2 emissions (metric tons per capita)	EN.ATM.CO2E.PC	New Zealand	NZL	6.70031	6.47469	6.90319	6.70744	6.69224	6.62215	6.80943	7.32261	7.12472	7.4608	7.63538	8.14813	7.98863	8.29301	8.0333	8.28085	8.18857	7.87691	8.02042	7.24439	7.13662	6.90935	7.28373	7.17802	7.07864	7.00334	6.61541	6.84049	6.61327	6.83005	6.1608	..	..
CO2 emissions (metric tons per capita)	EN.ATM.CO2E.PC	Nicaragua	NIC	0.457423	0.443488	0.504927	0.485719	0.546002	0.561783	0.585281	0.616855	0.707441	0.701324	0.735475	0.755956	0.77256	0.857157	0.841387	0.795409	0.822379	0.83751	0.791702	0.761527	0.770732	0.802046	0.777036	0.731006	0.766444	0.839346	0.846846	0.837724	0.76455	0.770102	0.678252	..	..
CO2 emissions (metric tons per capita)	EN.ATM.CO2E.PC	Niger	NER	0.0675496	0.0621596	0.0561072	0.0620366	0.0575874	0.0534894	0.0601158	0.0584809	0.0614219	0.0580984	0.0568051	0.0547624	0.0550395	0.0581282	0.0581179	0.0535624	0.0513407	0.0546062	0.0552637	0.0670455	0.0817572	0.0809715	0.10502	0.10588	0.111335	0.104907	0.100195	0.0874509	0.0866495	0.0921006	0.0903256	..	..
CO2 emissions (metric tons per capita)	EN.ATM.CO2E.PC	Nigeria	NGA	0.764264	0.838673	0.916396	0.839085	0.742734	0.796436	0.903304	0.866912	0.760129	0.726986	0.791319	0.80811	0.711803	0.758677	0.721901	0.702673	0.615034	0.547039	0.570485	0.491376	0.559513	0.574123	0.560546	0.618779	0.640072	0.585592	0.587371	0.560638	0.572783	0.588005	0.53751	..	..
CO2 emissions (metric tons per capita)	EN.ATM.CO2E.PC	North Macedonia	MKD	4.20282	4.11634	4.12899	4.32657	4.21235	4.18642	4.94553	4.39994	4.80762	4.40202	4.20564	4.26098	4.0237	4.35624	4.20291	4.36055	4.33917	4.56463	4.45552	4.15098	4.05333	4.44835	4.26915	3.80915	3.6	3.44991	3.35958	3.58457	3.34772	3.83114	3.27942	..	..
CO2 emissions (metric tons per capita)	EN.ATM.CO2E.PC	Norway	NOR	6.90925	6.41178	7.04505	7.52056	7.93532	7.88891	7.89647	8.29562	8.54966	8.89807	7.63379	7.69542	7.57598	8.14633	8.13492	7.86591	7.98395	8.01845	7.73305	7.75345	8.20502	7.88827	7.72532	7.80117	7.7168	7.76486	7.56104	7.42375	7.26132	7.04232	6.72508	..	..
CO2 emissions (metric tons per capita)	EN.ATM.CO2E.PC	Pakistan	PAK	0.511428	0.505906	0.547315	0.587428	0.589992	0.621535	0.62536	0.632296	0.619966	0.659833	0.637262	0.627048	0.626754	0.633183	0.693317	0.697409	0.74299	0.801504	0.756912	0.764441	0.72191	0.713434	0.711251	0.710994	0.740619	0.778086	0.848207	0.918473	0.850427	0.82446	0.81036	..	..
CO2 emissions (metric tons per capita)	EN.ATM.CO2E.PC	Panama	PAN	1.09916	1.24886	1.4232	1.45549	1.51684	1.60361	1.5898	1.63986	1.9831	1.70326	1.75988	2.03086	1.73342	1.73664	1.72956	2.15266	2.22358	2.18099	2.08782	2.44385	2.53631	2.7094	2.78615	2.68276	2.76644	2.68123	2.64568	2.47467	2.38132	3.09505	2.23144	..	..
CO2 emissions (metric tons per capita)	EN.ATM.CO2E.PC	Papua New Guinea	PNG	0.561091	0.545328	0.526901	0.515543	0.461869	0.461849	0.466454	0.484191	0.516304	0.489214	0.512899	0.593807	0.612141	0.668333	0.732731	0.665336	0.647773	0.684461	0.666883	0.686245	0.664885	0.663474	0.611185	0.633609	0.689602	0.733653	0.737249	0.713598	0.76255	0.782553	0.563252	..	..
CO2 emissions (metric tons per capita)	EN.ATM.CO2E.PC	Paraguay	PRY	0.510495	0.484717	0.578576	0.642378	0.741908	0.821301	0.790168	0.852419	0.866649	0.848841	0.687827	0.693614	0.714157	0.735553	0.733653	0.675293	0.714513	0.665546	0.765826	0.801024	0.874266	0.892891	0.87407	0.882702	0.924029	1.03068	1.14776	1.24633	1.29748	1.24067	1.14459	..	..
CO2 emissions (metric tons per capita)	EN.ATM.CO2E.PC	Peru	PER	0.944195	0.897427	0.912638	0.927167	0.939743	1.04912	1.12667	1.10225	1.04462	1.10743	1.07428	0.982317	1.01451	0.983143	1.11985	1.11172	1.08677	1.1821	1.32932	1.41922	1.53949	1.64285	1.61752	1.65625	1.75159	1.7763	1.82638	1.71724	1.69513	1.73564	1.39857	..	..
CO2 emissions (metric tons per capita)	EN.ATM.CO2E.PC	Philippines	PHL	0.663899	0.641535	0.678669	0.719968	0.757868	0.88685	0.942982	1.02378	0.991654	0.939306	0.922838	0.882363	0.876628	0.881835	0.883117	0.883249	0.788442	0.81788	0.822329	0.821134	0.865603	0.856823	0.878945	0.957914	1.00491	1.07725	1.15275	1.25031	1.28139	1.32153	1.18968	..	..
CO2 emissions (metric tons per capita)	EN.ATM.CO2E.PC	Poland	POL	9.18938	9.19372	8.95035	8.94446	8.81497	8.80953	9.19938	8.91669	8.23553	7.99213	7.73092	7.67692	7.5155	7.79307	7.90562	7.89596	8.23499	8.22064	8.08706	7.79155	8.247	8.15993	7.96968	7.84182	7.51689	7.61002	7.89575	8.23624	8.20953	7.76886	7.36756	..	..
CO2 emissions (metric tons per capita)	EN.ATM.CO2E.PC	Portugal	PRT	4.11376	4.29384	4.69973	4.59551	4.7343	5.05609	4.84328	5.03825	5.47239	6.08814	5.9924	5.9235	6.29628	5.78685	5.92614	6.23362	5.74476	5.57695	5.38392	5.32724	4.81763	4.72343	4.58593	4.45194	4.416	4.81285	4.71604	5.17196	4.80961	4.33245	3.78491	..	..
CO2 emissions (metric tons per capita)	EN.ATM.CO2E.PC	Qatar	QAT	28.3996	32.8269	31.1433	34.1835	36.9316	36.9763	39.5683	46.1188	45.6159	47.2889	44.3793	42.2058	45.5647	46.4169	47.657	45.4061	43.2886	40.6095	36.8899	33.7273	35.5483	37.9795	39.5821	37.6029	37.105	35.2904	33.5496	32.2566	31.481	31.8772	31.7268	..	..
CO2 emissions (metric tons per capita)	EN.ATM.CO2E.PC	Romania	ROU	7.44051	6.20644	5.53585	5.1702	5.06587	5.32836	5.491	5.03677	4.42138	3.78112	3.96574	4.30241	4.31343	4.54884	4.44422	4.4411	4.68319	4.63193	4.64552	3.96216	3.83278	4.1717	4.08035	3.60747	3.5933	3.69983	3.63335	3.78831	3.86106	3.81706	3.56414	..	..
CO2 emissions (metric tons per capita)	EN.ATM.CO2E.PC	Russian Federation	RUS	14.6215	14.3971	13.672	12.6651	11.3542	11.0226	10.8071	10.07	10.0762	10.3503	10.6677	10.7358	10.7726	11.1304	11.1127	11.2319	11.5684	11.6113	11.5957	10.8321	11.3254	11.8849	11.7021	11.377	11.2082	11.052	10.8874	11.0352	11.4966	11.7972	11.2323	..	..
CO2 emissions (metric tons per capita)	EN.ATM.CO2E.PC	Rwanda	RWA	0.0732736	0.0643161	0.0631496	0.0614884	0.0685795	0.0800065	0.0691876	0.0627686	0.0606496	0.0617872	0.0814452	0.0819619	0.0950503	0.0799382	0.0753357	0.0794235	0.0777017	0.0686053	0.06679	0.0667959	0.0682586	0.069592	0.0751019	0.0814036	0.0812705	0.0927977	0.0962207	0.102655	0.111987	0.113058	0.105124	..	..
CO2 emissions (metric tons per capita)	EN.ATM.CO2E.PC	Samoa	WSM	0.529176	0.579131	0.606011	0.656505	0.597318	0.666659	0.744144	0.723075	0.809934	0.79633	0.807574	0.876408	0.911965	0.902689	0.93049	0.949498	0.935162	0.978066	0.883793	0.913157	0.988329	0.998212	0.999879	0.9838	1.02747	1.14113	1.20023	1.22911	1.18597	1.31521	0.960782	..	..
CO2 emissions (metric tons per capita)	EN.ATM.CO2E.PC	Saudi Arabia	SAU	10.7095	11.2839	11.6907	11.389	11.235	10.844	11.2133	11.0376	11.425	11.4005	11.5863	11.5043	12.034	12.3031	12.674	12.9231	13.215	13.4324	14.2038	14.2722	15.1684	15.3814	15.978	15.9839	16.8252	17.2578	16.7951	16.0778	15.0655	14.703	14.2666	..	..
CO2 emissions (metric tons per capita)	EN.ATM.CO2E.PC	Senegal	SEN	0.308692	0.301085	0.322064	0.30569	0.309635	0.319854	0.331014	0.355188	0.388424	0.417859	0.418753	0.448318	0.44982	0.429958	0.503819	0.516327	0.494469	0.536334	0.542082	0.546633	0.560745	0.58803	0.563384	0.589383	0.613587	0.646795	0.686906	0.646585	0.653397	0.768575	0.649801	..	..
CO2 emissions (metric tons per capita)	EN.ATM.CO2E.PC	Seychelles	SYC	2.20409	2.48726	2.49	2.60612	2.79496	2.70769	3.12365	3.5942	3.73132	3.8341	3.62007	3.98636	4.20792	4.13621	4.64626	4.60909	4.59811	4.75698	4.80243	5.13528	4.94263	4.66829	4.79825	4.5826	4.99896	5.35009	5.974	5.95453	6.22455	6.09782	6.08052	..	..
CO2 emissions (metric tons per capita)	EN.ATM.CO2E.PC	Sierra Leone	SLE	0.0735194	0.0781834	0.0756701	0.0762392	0.0812292	0.0546235	0.0714685	0.0520315	0.0556632	0.0440656	0.0727084	0.0911038	0.0968072	0.102861	0.0962531	0.078563	0.101656	0.0847257	0.0852753	0.0827177	0.0870322	0.11114	0.125902	0.148	0.159312	0.148262	0.156233	0.14588	0.132765	0.129094	0.127278	..	..
CO2 emissions (metric tons per capita)	EN.ATM.CO2E.PC	Singapore	SGP	9.5073	9.7206	9.72264	10.9143	11.108	10.663	10.4939	10.053	9.43343	9.54906	10.4565	10.1574	9.88776	9.27322	9.50852	8.6506	8.44547	8.34372	7.93975	7.78571	8.35451	8.63611	8.22453	8.13317	8.11714	8.20811	8.01989	8.4323	8.01821	7.91841	7.68668	..	..
CO2 emissions (metric tons per capita)	EN.ATM.CO2E.PC	Slovak Republic	SVK	10.3434	9.03933	8.68917	8.32251	7.80012	7.90202	7.84874	7.85272	7.6808	7.5352	7.06517	7.17196	7.07942	7.13354	6.96734	7.16912	7.04875	6.91961	6.89637	6.29527	6.57195	6.31984	5.98181	6.08129	5.61729	5.67014	5.79985	6.17302	6.05957	5.68971	5.31905	..	..
CO2 emissions (metric tons per capita)	EN.ATM.CO2E.PC	Solomon Islands	SLB	0.471665	0.479111	0.489364	0.500726	0.521255	0.524802	0.533583	0.537464	0.540249	0.544094	0.54747	0.558135	0.571479	0.583024	0.606844	0.610795	0.616095	0.621657	0.626355	0.631829	0.634352	0.642742	0.626318	0.667966	0.570329	0.49636	0.474604	0.458335	0.456428	0.45156	0.323066	..	..
CO2 emissions (metric tons per capita)	EN.ATM.CO2E.PC	South Africa	ZAF	6.20937	5.92228	5.71782	5.79526	5.82621	6.00762	6.136	6.37263	6.45982	6.00179	6.07655	6.78372	6.95051	7.33896	7.82476	7.7043	7.67271	7.94386	8.44665	7.90205	8.21761	7.80805	8.03465	8.11643	8.19115	7.60719	7.54459	7.68371	7.66738	7.68891	6.68756	..	..
CO2 emissions (metric tons per capita)	EN.ATM.CO2E.PC	Spain	ESP	5.53037	5.69978	5.9342	5.54047	5.77643	6.05596	5.76872	6.20617	6.36979	6.89086	7.23021	7.21625	7.54867	7.55334	7.81793	8.0292	7.69813	7.84232	7.05648	6.21469	5.88576	5.89333	5.77855	5.2294	5.20601	5.53886	5.34059	5.68159	5.52106	5.1318	4.27959	..	..
CO2 emissions (metric tons per capita)	EN.ATM.CO2E.PC	Sri Lanka	LKA	0.223156	0.228828	0.297785	0.285617	0.320169	0.319977	0.456013	0.452081	0.463795	0.508628	0.582056	0.573353	0.59575	0.643018	0.660232	0.710811	0.624281	0.676918	0.631516	0.600093	0.632449	0.738753	0.829818	0.683729	0.821975	0.901775	1.08131	1.07596	1.00094	1.07453	0.996683	..	..
CO2 emissions (metric tons per capita)	EN.ATM.CO2E.PC	St. Kitts and Nevis	KNA	2.79801	2.84396	2.87286	2.90733	3.12612	3.16334	3.28097	3.39243	3.62424	3.75014	3.98583	4.1056	4.36192	4.34839	4.70588	4.35741	4.48863	4.77507	4.69293	4.83441	4.83514	4.96837	4.80022	4.75642	4.77934	4.97175	5.11844	5.08528	5.1339	5.18737	4.84866	..	..
CO2 emissions (metric tons per capita)	EN.ATM.CO2E.PC	St. Lucia	LCA	1.35487	1.39185	1.5517	1.69656	1.84842	1.92257	2.03353	2.01989	2.20203	2.28238	2.29969	2.40731	2.30718	2.42997	2.53837	2.4857	2.59266	2.62658	2.63917	2.61775	2.97013	2.91382	2.92854	2.91071	2.8941	2.85384	2.86544	2.99668	2.9676	2.99357	2.78514	..	..
CO2 emissions (metric tons per capita)	EN.ATM.CO2E.PC	St. Vincent and the Grenadines	VCT	0.734307	0.790034	0.787833	0.95845	1.07333	1.15788	1.18471	1.24348	1.49958	1.51849	1.36715	1.64905	1.7338	1.84072	2.02739	2.05011	2.04349	2.21974	2.07767	2.62382	2.13708	2.06894	2.22792	2.1061	2.50206	2.31495	2.40839	2.13266	2.39644	2.24067	2.1007	..	..
CO2 emissions (metric tons per capita)	EN.ATM.CO2E.PC	Sudan	SDN	0.254408	0.2239	0.208021	0.14487	0.206857	0.19355	0.180498	0.214608	0.190472	0.206955	0.216388	0.232118	0.27979	0.281383	0.306185	0.355308	0.425288	0.44788	0.466535	0.470142	0.486883	0.463009	0.449556	0.44048	0.45019	0.504548	0.54608	0.530472	0.515971	0.511923	0.467954	..	..
CO2 emissions (metric tons per capita)	EN.ATM.CO2E.PC	Sweden	SWE	6.23288	6.29383	6.54655	6.48099	6.66103	6.59695	7.19912	6.48668	6.59401	6.46486	6.00505	5.90125	6.0531	6.16223	5.95909	5.54651	5.36698	5.14362	4.99188	4.59866	5.11675	4.70431	4.4117	4.20693	4.02151	3.99218	3.89911	3.79492	3.52974	3.40159	3.24299	..	..
CO2 emissions (metric tons per capita)	EN.ATM.CO2E.PC	Switzerland	CHE	6.4517	6.71573	6.6473	6.26266	6.09011	6.16977	6.2227	6.03031	6.22325	6.23294	6.08398	6.24559	5.98144	6.10976	6.12804	6.16512	6.07692	5.76619	5.87924	5.63915	5.77742	5.20604	5.31666	5.3813	4.85957	4.71975	4.73724	4.57877	4.40214	4.35861	4.04207	..	..
CO2 emissions (metric tons per capita)	EN.ATM.CO2E.PC	Syrian Arab Republic	SYR	2.61005	2.79809	2.67182	2.65068	2.68928	2.72322	2.85698	2.78553	2.87931	2.75905	2.72272	2.6739	2.57908	2.51989	2.56383	3.07908	3.0987	3.07224	3.03976	2.78078	2.73489	2.53236	1.99239	1.42803	1.32541	1.31531	1.2908	1.35879	1.46394	1.33546	1.2148	..	..
CO2 emissions (metric tons per capita)	EN.ATM.CO2E.PC	Tajikistan	TJK	2.03368	1.83066	1.3589	0.903721	0.52298	0.424027	0.371164	0.41089	0.449213	0.41111	0.350864	0.335483	0.326183	0.32598	0.381847	0.356639	0.380663	0.454594	0.415183	0.322035	0.321041	0.329385	0.378966	0.392682	0.550493	0.575406	0.629971	0.757121	0.887071	0.960233	0.977533	..	..
CO2 emissions (metric tons per capita)	EN.ATM.CO2E.PC	Tanzania	TZA	0.0722048	0.0693803	0.0674203	0.0672977	0.0645307	0.0894893	0.0986008	0.090836	0.082528	0.0751229	0.0854928	0.088334	0.0980868	0.100967	0.132471	0.143511	0.147717	0.141587	0.141658	0.13487	0.153177	0.172779	0.200642	0.217202	0.198919	0.204898	0.195709	0.207214	0.2069	0.249877	0.233946	..	..
CO2 emissions (metric tons per capita)	EN.ATM.CO2E.PC	Thailand	THA	1.59349	1.71842	1.87775	2.13534	2.34985	2.6301	2.91631	2.97599	2.59792	2.70786	2.67878	2.80875	2.9674	3.02076	3.26805	3.37424	3.38805	3.47019	3.47393	3.31571	3.52668	3.47778	3.70586	3.80406	3.73604	3.82468	3.79447	3.7679	3.71843	3.84904	3.71426	..	..
CO2 emissions (metric tons per capita)	EN.ATM.CO2E.PC	Togo	TGO	0.252222	0.231942	0.181676	0.155233	0.221594	0.228388	0.305136	0.166291	0.253707	0.350908	0.253393	0.228961	0.254509	0.338277	0.31952	0.306062	0.267201	0.248647	0.252118	0.441454	0.400207	0.372755	0.322783	0.246122	0.21795	0.244285	0.300939	0.257068	0.27215	0.296284	0.286062	..	..
CO2 emissions (metric tons per capita)	EN.ATM.CO2E.PC	Tonga	TON	0.851844	0.913039	0.774733	0.867406	0.92549	0.990228	0.808424	0.935842	0.936424	1.11686	1.00289	0.917547	0.979731	1.18284	1.11771	1.1095	1.27036	1.12343	1.19048	1.28892	1.09608	0.998039	1.01673	1.07107	1.06353	1.0356	1.17211	1.26073	1.27627	1.53881	1.12205	..	..
CO2 emissions (metric tons per capita)	EN.ATM.CO2E.PC	Trinidad and Tobago	TTO	10.3847	10.2216	10.2257	8.28641	6.75622	6.59004	7.00058	7.35147	7.50349	7.45993	7.65987	8.68063	9.41682	11.4122	11.8251	12.8408	14.5648	14.7927	14.3682	13.5814	15.2046	15.6639	15.029	15.3994	15.1753	14.5945	12.4489	12.3256	11.8054	11.313	10.1571	..	..
CO2 emissions (metric tons per capita)	EN.ATM.CO2E.PC	Tunisia	TUN	1.73837	1.76349	1.85114	1.85163	1.82152	1.83397	1.86331	1.89719	1.95714	2.04044	2.1296	2.19817	2.19396	2.15442	2.23666	2.26587	2.33433	2.39752	2.43069	2.4094	2.59948	2.42169	2.60473	2.53108	2.71031	2.73646	2.59444	2.60278	2.59976	2.5765	2.40862	..	..
CO2 emissions (metric tons per capita)	EN.ATM.CO2E.PC	Turkiye	TUR	2.56236	2.5993	2.6606	2.71536	2.63801	2.83533	3.07391	3.1566	3.11184	3.04898	3.37521	3.03926	3.15369	3.27751	3.31343	3.42048	3.75113	4.11881	4.0422	4.00209	4.07172	4.29299	4.38702	4.19039	4.42684	4.51829	4.74784	5.20588	5.08692	4.82896	4.88586	..	..
CO2 emissions (metric tons per capita)	EN.ATM.CO2E.PC	Turkmenistan	TKM	12.0008	9.88766	7.15656	6.68999	8.11631	8.04183	7.11654	6.9901	7.18458	8.3731	8.42775	8.44061	8.81272	9.73951	10.2422	10.3551	10.4797	11.6385	11.6233	10.1114	11.233	12.1393	12.2298	11.4731	10.9813	11.0602	10.9191	10.7017	10.4397	10.2675	10.1841	..	..
CO2 emissions (metric tons per capita)	EN.ATM.CO2E.PC	Uganda	UGA	0.044678	0.0443756	0.0433497	0.0418189	0.0360606	0.0460571	0.0493379	0.0507425	0.0560515	0.0554399	0.0540201	0.0526545	0.0581795	0.0594656	0.0600308	0.0724239	0.0833935	0.0968012	0.0974046	0.106878	0.103025	0.112453	0.110205	0.104733	0.11317	0.125732	0.127652	0.12889	0.141311	0.138373	0.127793	..	..
CO2 emissions (metric tons per capita)	EN.ATM.CO2E.PC	Ukraine	UKR	13.2704	12.537	11.0189	9.56923	8.00575	7.7505	6.77881	6.48774	6.16793	6.15463	6.04713	6.17629	6.3055	6.90668	6.4726	6.27118	6.4972	6.71137	6.51118	5.46359	5.86266	6.19923	6.07787	5.94132	5.2511	4.23147	4.48077	3.90216	4.15987	3.93365	3.75382	..	..
CO2 emissions (metric tons per capita)	EN.ATM.CO2E.PC	United Arab Emirates	ARE	29.0558	30.6536	28.2119	28.6154	30.3902	30.8821	30.5233	29.6567	28.5676	27.6604	25.8689	28.1387	27.2856	27.2249	27.5478	27.2025	24.814	22.4485	22.3281	19.6455	19.1928	19.4318	20.2757	21.1339	21.1228	21.9145	22.2807	21.1655	19.0609	20.1533	20.2523	..	..
CO2 emissions (metric tons per capita)	EN.ATM.CO2E.PC	United Kingdom	GBR	9.81307	9.93788	9.68881	9.37958	9.2487	9.07992	9.3778	8.98866	8.99344	8.90816	9.01453	9.22302	8.94023	9.10409	9.05309	8.9554	8.90861	8.65103	8.33782	7.49069	7.68957	7.04484	7.34426	7.0761	6.43335	6.15938	5.8245	5.55329	5.42513	5.17584	4.60114	..	..
CO2 emissions (metric tons per capita)	EN.ATM.CO2E.PC	United States	USA	19.4073	19.0034	19.0228	19.2183	19.2562	19.2169	19.5754	20.3309	20.2663	20.1011	20.4698	20.1715	19.4455	19.5065	19.5976	19.4693	18.9459	19.0429	18.2785	16.8087	17.4317	16.6042	15.7898	16.1112	16.0409	15.56	15.1499	14.8232	15.2225	14.6734	13.0328	..	..
CO2 emissions (metric tons per capita)	EN.ATM.CO2E.PC	Uruguay	URY	1.23474	1.39432	1.51205	1.41566	1.33739	1.46118	1.68922	1.71288	1.77075	2.0687	1.658	1.49845	1.37023	1.35523	1.64762	1.63241	1.90595	1.75888	2.32308	2.29233	1.87428	2.26256	2.52666	2.17605	1.91658	1.95638	1.91141	1.78359	1.91001	1.98538	1.89972	..	..
CO2 emissions (metric tons per capita)	EN.ATM.CO2E.PC	Uzbekistan	UZB	5.74196	5.65983	5.27189	5.22254	4.86556	4.30786	4.2885	4.25623	4.83404	4.79145	5.02241	5.03498	5.13963	4.76797	4.82672	4.55498	4.80805	4.56233	4.72055	4.19674	4.41981	4.38433	3.7999	3.69857	3.40963	3.17449	3.3074	3.38726	3.42032	3.50466	3.3763	..	..
CO2 emissions (metric tons per capita)	EN.ATM.CO2E.PC	Vanuatu	VUT	0.443393	0.432511	0.401698	0.391884	0.381844	0.391532	0.489944	0.497565	0.452242	0.476973	0.464925	0.471492	0.410142	0.419767	0.29046	0.283047	0.276329	0.459831	0.43214	0.531939	0.517818	0.534036	0.468301	0.424613	0.588678	0.485823	0.534217	0.485807	0.597044	0.548285	0.389175	..	..
CO2 emissions (metric tons per capita)	EN.ATM.CO2E.PC	Viet Nam	VNM	0.288853	0.289598	0.298227	0.340631	0.368026	0.425724	0.467447	0.536993	0.589587	0.594094	0.648189	0.710649	0.824577	0.870242	1.0333	1.11097	1.13005	1.24038	1.3737	1.52967	1.7322	1.76542	1.74155	1.82011	1.98058	2.18581	2.38416	2.44464	3.01471	3.56785	3.67644	..	..
CO2 emissions (metric tons per capita)	EN.ATM.CO2E.PC	Yemen, Rep.	YEM	0.496616	0.611585	0.632544	0.570608	0.600495	0.654007	0.649987	0.680397	0.707366	0.776116	0.806846	0.839206	0.818574	0.926241	0.946723	0.989913	0.997824	1.02777	1.03803	1.10567	1.0278	0.900866	0.801288	1.03117	0.988347	0.47524	0.342802	0.32237	0.368614	0.354864	0.308515	..	..
CO2 emissions (metric tons per capita)	EN.ATM.CO2E.PC	Zambia	ZMB	0.356578	0.364978	0.352722	0.304005	0.252979	0.245217	0.197921	0.250242	0.23185	0.183344	0.182709	0.180071	0.182994	0.192305	0.188255	0.198282	0.181889	0.15978	0.17007	0.186603	0.192639	0.213847	0.27334	0.278215	0.297755	0.305055	0.316995	0.393726	0.440527	0.414336	0.401903	..	..
CO2 emissions (metric tons per capita)	EN.ATM.CO2E.PC	Zimbabwe	ZWE	1.63493	1.76347	1.73562	1.58182	1.46985	1.40836	1.32956	1.21683	1.21862	1.35008	1.14738	1.13722	1.02576	0.836655	0.795362	0.855306	0.794113	0.783442	0.614453	0.597225	0.74129	0.871932	0.901214	0.901248	0.866838	0.846962	0.723062	0.663069	0.735435	0.663338	0.530484	..	..

## Sheet: pivot
Sum of Value		Variables
Country	Attribute	CO2 emissions (metric tons per capita)	GDP per capita (current US$)	Renewable energy consumption (% of total final energy consumption)
Albania	1990	1.84404	617.23	25.5
Albania	1991	1.26105	336.587	32.98
Albania	1992	0.689644	200.852	46.78
Albania	1993	0.644008	367.279	51.12
Albania	1994	0.649938	586.416	51.43
Albania	1995	0.612055	750.604	50.58
Albania	1996	0.621206	1009.98	51.6
Albania	1997	0.469831	717.38	55.93
Albania	1998	0.576804	813.789	49.94
Albania	1999	0.960297	1033.24	42.63
Albania	2000	1.03157	1126.68	41.36
Albania	2001	1.05687	1281.66	39.04
Albania	2002	1.233	1425.12	35.82
Albania	2003	1.36116	1846.12	33.67
Albania	2004	1.42794	2373.58	35.84
Albania	2005	1.36009	2673.79	36.77
Albania	2006	1.36399	2972.74	31.62
Albania	2007	1.4338	3595.04	32
Albania	2008	1.42825	4370.54	35.79
Albania	2009	1.49212	4114.13	37.09
Albania	2010	1.64276	4094.35	36.99
Albania	2011	1.76811	4437.14	35.84
Albania	2012	1.56592	4247.63	39.91
Albania	2013	1.65639	4413.06	41.14
Albania	2014	1.79571	4578.63	38.56
Albania	2015	1.66522	3952.8	38.49
Albania	2016	1.59007	4124.06	39.44
Albania	2017	1.88056	4531.03	36.94
Albania	2018	1.85464	5287.66	37.83
Albania	2019	1.74946	5396.21	40.11
Albania	2020	1.54455	5343.04	44.58
Algeria	1990	2.46637	2431.55	0.18
Algeria	1991	2.54185	1749.29	0.32
Algeria	1992	2.49902	1794.62	0.29
Algeria	1993	2.64013	1825.88	0.48
Algeria	1994	2.63472	1522.83	0.4
Algeria	1995	2.68418	1466.54	0.42
Algeria	1996	2.62635	1619.53	0.39
Algeria	1997	2.52521	1634.47	0.47
Algeria	1998	2.49457	1610.3	0.54
Algeria	1999	2.55405	1602.86	0.51
Algeria	2000	2.60107	1780.38	0.43
Algeria	2001	2.52061	1754.58	0.43
Algeria	2002	2.60569	1794.81	0.51
Algeria	2003	2.7511	2117.05	0.47
Algeria	2004	2.75276	2624.8	0.44
Algeria	2005	2.85793	3131.33	0.58
Algeria	2006	2.98515	3500.13	0.41
Algeria	2007	3.0235	3971.8	0.41
Algeria	2008	3.11677	4946.56	0.3
Algeria	2009	3.18707	3898.48	0.31
Algeria	2010	3.18436	4495.92	0.26
Algeria	2011	3.30523	5473.28	0.18
Algeria	2012	3.62137	5610.73	0.18
Algeria	2013	3.65847	5519.78	0.13
Algeria	2014	3.81152	5516.23	0.07
Algeria	2015	3.95196	4197.42	0.06
Algeria	2016	3.83383	3967.2	0.08
Algeria	2017	3.83368	4134.94	0.14
Algeria	2018	3.9243	4171.79	0.19
Algeria	2019	3.9944	4021.98	0.16
Algeria	2020	3.71822	3354.15	0.15
Andorra	1990	7.59215	19208.7	14.05
Andorra	1991	7.33672	19967.7	14.05
Andorra	1992	7.09991	21123.1	14.08
Andorra	1993	6.93705	17024.3	13.72
Andorra	1994	6.66324	16670.9	14.36
Andorra	1995	6.75413	18731.7	14.28
Andorra	1996	7.08273	19081.5	13.89
Andorra	1997	7.19409	18253.1	13.98
Andorra	1998	7.53192	18592.2	14.23
Andorra	1999	7.81296	18884.2	14.32
Andorra	2000	7.92702	21620.5	14.51
Andorra	2001	7.72563	22809.1	15.39
Andorra	2002	7.49876	24785	15.83
Andorra	2003	7.23807	31954.2	16.52
Andorra	2004	7.28676	37630.8	16.57
Andorra	2005	7.20627	39583.9	16.61
Andorra	2006	6.8054	43084.3	17.57
Andorra	2007	6.89039	50562.8	16.56
Andorra	2008	7.08182	53721.4	17.02
Andorra	2009	6.9954	49750.7	17.13
Andorra	2010	7.22359	48237.9	18.67
Andorra	2011	6.95759	51428.2	18.55
Andorra	2012	6.86229	44902.4	18.76
Andorra	2013	6.67423	44747.8	19.14
Andorra	2014	6.44593	45680.5	19.45
Andorra	2015	6.48577	38885.5	19.32
Andorra	2016	6.46529	39931.2	19.3
Andorra	2017	6.3021	40632.2	19.02
Andorra	2018	6.59406	42904.8	18.58
Andorra	2019	6.2872	41328.6	18.46
Andorra	2020	5.77715	37207.2	21.86
Angola	1990	0.554941	949.921	72.26
Angola	1991	0.545807	850.556	71.89
Angola	1992	0.544413	657.655	72.72
Angola	1993	0.710961	466.679	71.28
Angola	1994	0.839266	329.692	72.22
Angola	1995	0.914265	398.12	73.76
Angola	1996	1.07363	454.375	72.76
Angola	1997	1.08633	516.128	73.16
Angola	1998	1.09117	423.403	76.11
Angola	1999	1.10979	387.689	72.42
Angola	2000	0.988416	556.884	73.44
Angola	2001	0.941818	527.464	72.34
Angola	2002	0.895717	872.658	70.42
Angola	2003	0.924988	982.806	65.14
Angola	2004	0.929811	1254.7	61.92
Angola	2005	0.812875	1900.72	68.38
Angola	2006	0.821264	2597.96	62.13
Angola	2007	0.811414	3121.35	58.49
Angola	2008	0.88861	4081.72	54.88
Angola	2009	0.939457	3123.7	52.41
Angola	2010	0.975917	3586.66	52.51
Angola	2011	0.983787	4608.16	51.06
Angola	2012	0.947583	5083.83	49.47
Angola	2013	1.03104	5061.35	47.95
Angola	2014	1.0915	5011.98	48.27
Angola	2015	1.12519	3217.34	47.84
Angola	2016	1.01255	1809.71	49.03
Angola	2017	0.829723	2439.37	56.25
Angola	2018	0.755828	2540.51	55.94
Angola	2019	0.753638	2191.35	54.39
Angola	2020	0.592743	1450.91	61.02
Argentina	1990	3.07356	4330.97	8.57
Argentina	1991	3.19904	5730.72	8.42
Argentina	1992	3.21497	6815.33	9.01
Argentina	1993	3.24024	6957.42	9.68
Argentina	1994	3.24483	7464.47	9.97
Argentina	1995	3.23031	7383.7	10.18
Argentina	1996	3.46279	7690.16	8.64
Argentina	1997	3.5213	8176.77	9.72
Argentina	1998	3.66156	8250.67	9.62
Argentina	1999	3.6696	7735.32	8.79
Argentina	2000	3.56792	7666.52	9.85
Argentina	2001	3.34188	7168.98	11.51
Argentina	2002	3.10049	2579.49	11.62
Argentina	2003	3.33489	3333.15	10.82
Argentina	2004	3.65608	4258.16	9.29
Argentina	2005	3.73672	5086.63	9.64
Argentina	2006	3.92426	5890.98	9.18
Argentina	2007	4.08315	7210.6	7.72
Argentina	2008	4.15238	8977.51	7.65
Argentina	2009	3.84835	8184.39	8.59
Argentina	2010	4.09984	10386	8.79
Argentina	2011	4.28103	12848.7	8.83
Argentina	2012	4.26411	13082.7	8.61
Argentina	2013	4.34225	13080.3	8.91
Argentina	2014	4.20911	12334.8	9.79
Argentina	2015	4.30191	13789.1	9.4
Argentina	2016	4.20182	12790.3	9.38
Argentina	2017	4.07011	14613	10.37
Argentina	2018	3.97565	11795.2	10.52
Argentina	2019	3.74203	9963.67	10.74
Argentina	2020	3.40562	8500.84	9.84
Armenia	1990	5.57992	634.567	2.12
Armenia	1991	5.7191	572.162	2.31
Armenia	1992	3.00903	356.082	6.68
Armenia	1993	1.43882	347.466	12.93
Armenia	1994	0.802638	389.825	17.76
Armenia	1995	1.0343	441.894	9.27
Armenia	1996	0.752345	484.092	12.47
Armenia	1997	1.01616	501.157	10.12
Armenia	1998	1.07775	584.384	9.38
Armenia	1999	0.967864	575.628	8.36
Armenia	2000	1.12387	603.298	7.16
Armenia	2001	1.14965	676.15	5.42
Armenia	2002	1.0044	765.316	8.9
Armenia	2003	1.13336	910.171	9.81
Armenia	2004	1.2277	1166.64	8.71
Armenia	2005	1.46391	1608.16	6.49
Armenia	2006	1.4833	2109.53	7.65
Armenia	2007	1.73226	3064.28	7.02
Armenia	2008	1.9057	3908.95	6.4
Armenia	2009	1.52171	2917.37	7.8
Armenia	2010	1.47188	3143.03	9.36
Armenia	2011	1.68561	3462.68	8.01
Armenia	2012	1.96145	3643.72	6.56
Armenia	2013	1.89616	3833.16	6.77
Armenia	2014	1.89589	4017.23	7.08
Armenia	2015	1.85625	3666.14	10.74
Armenia	2016	1.76797	3679.95	13.15
Armenia	2017	1.8834	4042	12.56
Armenia	2018	2.01378	4391.92	11.13
Armenia	2019	2.19655	4828.5	10.34
Armenia	2020	2.40468	4505.87	8.38
Australia	1990	15.4372	18248.9	8.01
Australia	1991	15.3153	18859.4	8.25
Australia	1992	15.354	18623.8	7.52
Australia	1993	15.4817	17699.6	8.62
Australia	1994	15.7309	18129.4	8.26
Australia	1995	16.1146	20448.1	8.22
Australia	1996	16.471	22021.8	8.87
Australia	1997	16.7062	23646.6	9.08
Australia	1998	17.6023	21479.1	8.6
Australia	1999	17.7372	20712.7	8.51
Australia	2000	17.8373	21870.4	8.42
Australia	2001	17.9307	19695.7	8.37
Australia	2002	18.1232	20301.8	8.74
Australia	2003	17.8945	23718.1	7.15
Australia	2004	18.3689	30836.7	6.68
Australia	2005	18.2785	34479.8	6.71
Australia	2006	18.2927	36595.7	6.85
Australia	2007	18.4547	41051.6	6.95
Australia	2008	18.2393	49701.3	6.79
Australia	2009	18.1572	42816.6	7.15
Australia	2010	17.9738	52147	8.16
Australia	2011	17.6561	62609.7	8.32
Australia	2012	17.4056	68078	8.3
Australia	2013	16.7946	68198.4	9.22
Australia	2014	16.1557	62558.2	9.33
Australia	2015	16.1985	56758.9	9.32
Australia	2016	16.3203	49918.8	9.36
Australia	2017	16.1492	53954.6	9.65
Australia	2018	15.8657	57273.5	9.6
Australia	2019	15.599	55049.6	10.06
Australia	2020	14.7761	51868.2	10.89
Austria	1990	7.59011	21681	25.17
Austria	1991	8.04953	22410.9	24.53
Austria	1992	7.35495	24880.2	26.17
Austria	1993	7.31175	24081.5	26.39
Austria	1994	7.34467	25646.7	25.72
Austria	1995	7.69807	30325.8	25.67
Austria	1996	8.15464	29809.1	24.08
Austria	1997	8.06021	26705.5	24.92
Austria	1998	8.10766	27361.9	24.46
Austria	1999	7.88946	27183.5	26.49
Austria	2000	7.93086	24625.6	26.43
Austria	2001	8.44466	24558.8	25.53
Austria	2002	8.58384	26527.6	24.68
Austria	2003	9.16932	32294	22.56
Austria	2004	9.27587	36889.2	23.17
Austria	2005	9.26641	38417.5	24.41
Austria	2006	8.9621	40669.3	26.64
Austria	2007	8.58877	46915.3	28.99
Austria	2008	8.50024	51920	29.68
Austria	2009	7.72123	48153.3	31.31
Austria	2010	8.36562	46903.8	31.15
Austria	2011	8.13619	51442.3	31.64
Austria	2012	7.72385	48564.9	34.37
Austria	2013	7.75402	50731.1	34.58
Austria	2014	7.26093	51786.4	35.67
Austria	2015	7.31886	44195.8	34.82
Austria	2016	7.29078	45307.6	34.63
Austria	2017	7.48704	47429.2	33.97
Austria	2018	7.14114	51466.6	34.08
Austria	2019	7.26333	50067.6	33.98
Austria	2020	6.63265	48789.5	35.77
Azerbaijan	1990	7.45397	1238.27	0.72
Azerbaijan	1991	7.15957	734.944	0.8
Azerbaijan	1992	8.61728	60.2351	1.22
Azerbaijan	1993	6.41138	209.531	1.98
Azerbaijan	1994	4.41191	157.064	1.52
Azerbaijan	1995	4.22583	314.558	1.37
Azerbaijan	1996	3.50294	409.186	1.74
Azerbaijan	1997	3.37953	505.516	1.99
Azerbaijan	1998	3.34772	561.907	2.48
Azerbaijan	1999	3.27233	573.894	2.14
Azerbaijan	2000	3.44	655.097	2.07
Azerbaijan	2001	3.25441	703.671	1.75
Azerbaijan	2002	3.20335	763.109	2.35
Azerbaijan	2003	3.46964	883.693	2.94
Azerbaijan	2004	3.4084	1045.01	3.07
Azerbaijan	2005	3.58007	1578.37	3.36
Azerbaijan	2006	3.5934	2472.96	2.86
Azerbaijan	2007	3.21952	3851.33	3.78
Azerbaijan	2008	3.4744	5574.47	3.08
Azerbaijan	2009	2.84957	4950.4	3.27
Azerbaijan	2010	2.68511	5843.53	4.45
Azerbaijan	2011	2.97415	7189.82	3.55
Azerbaijan	2012	3.23917	7495.87	2.84
Azerbaijan	2013	3.28557	7875.35	2.52
Azerbaijan	2014	3.38156	7890.84	2.12
Azerbaijan	2015	3.29279	5500.5	2.33
Azerbaijan	2016	3.30396	3880.69	1.94
Azerbaijan	2017	3.24304	4147.2	1.91
Azerbaijan	2018	3.29264	4739.79	1.93
Azerbaijan	2019	3.5435	4805.75	1.62
Azerbaijan	2020	3.39885	4229.91	1.23
Bangladesh	1990	0.10755	294.905	71.67
Bangladesh	1991	0.0991439	283.382	73.16
Bangladesh	1992	0.106257	284.967	71.66
Bangladesh	1993	0.110814	292.425	70.56
Bangladesh	1994	0.117143	292.079	68.98
Bangladesh	1995	0.140538	322.087	63.81
Bangladesh	1996	0.140355	387.385	62.13
Bangladesh	1997	0.155449	395.318	59.98
Bangladesh	1998	0.1548	401.965	60.24
Bangladesh	1999	0.158617	404.486	60.54
Bangladesh	2000	0.160122	413.1	60.2
Bangladesh	2001	0.194687	410.049	55.96
Bangladesh	2002	0.203401	407.963	54.47
Bangladesh	2003	0.209737	440.714	52.62
Bangladesh	2004	0.219955	469.116	52.05
Bangladesh	2005	0.232135	492.809	50.66
Bangladesh	2006	0.251722	503.538	48.69
Bangladesh	2007	0.263587	552.339	47.19
Bangladesh	2008	0.285933	630.109	45.2
Bangladesh	2009	0.30503	698.521	43.1
Bangladesh	2010	0.340233	776.86	40.31
Bangladesh	2011	0.361557	856.382	38.44
Bangladesh	2012	0.387829	876.818	37.36
Bangladesh	2013	0.408788	973.774	36.96
Bangladesh	2014	0.425189	1108.51	35.34
Bangladesh	2015	0.463517	1236	31.12
Bangladesh	2016	0.507739	1659.96	30.23
Bangladesh	2017	0.541788	1815.61	28.01
Bangladesh	2018	0.586158	1963.41	25.79
Bangladesh	2019	0.559734	2122.08	26.37
Bangladesh	2020	0.510648	2233.31	27.96
Barbados	1990	3.87966	7772.81	13.14
Barbados	1991	3.85514	7789.39	12.59
Barbados	1992	3.55768	7520.79	11.96
Barbados	1993	3.3596	7905.68	11.01
Barbados	1994	3.55192	8220.28	10.03
Barbados	1995	3.6088	8451.96	10.42
Barbados	1996	3.73096	8994.32	10.73
Barbados	1997	4.05936	9491.48	9.57
Barbados	1998	4.31305	10685.3	7.38
Barbados	1999	4.57546	11173.9	7.91
Barbados	2000	4.48921	11560.2	7.91
Barbados	2001	4.58518	11510	7.68
Barbados	2002	4.52722	11658.6	6.97
Barbados	2003	4.67254	11998.2	6.19
Barbados	2004	4.76788	12828.4	6.28
Barbados	2005	4.92101	14173.8	6.38
Barbados	2006	4.98327	15595.6	6.59
Barbados	2007	5.03603	17219	6.36
Barbados	2008	5.93834	17551.9	5.7
Barbados	2009	5.84278	16309.9	6.53
Barbados	2010	5.39294	16494.2	6.41
Barbados	2011	5.50391	16902.5	3.12
Barbados	2012	5.31367	16704.9	3.01
Barbados	2013	5.19918	16923.6	2.37
Barbados	2014	4.62019	16964.8	2.33
Barbados	2015	4.56544	17023.7	2.13
Barbados	2016	4.63224	17381.4	2.4
Barbados	2017	4.22645	17881.6	3.46
Barbados	2018	4.54138	18271.3	4.15
Barbados	2019	4.16614	19063.1	2.79
Barbados	2020	3.90487	16882.5	4.57
Belarus	1990	9.79749	0	0.92
Belarus	1991	9.43862	0	1.01
Belarus	1992	8.58894	900.507	1.17
Belarus	1993	7.44301	1603.34	1.4
Belarus	1994	6.3211	1462.03	2.31
Belarus	1995	5.64143	1370.48	2.82
Belarus	1996	5.75355	1452.51	3.49
Belarus	1997	5.83354	1396.66	3.82
Belarus	1998	5.67932	1511.26	4.12
Belarus	1999	5.48113	1210.59	4.5
Belarus	2000	5.30757	1276.28	5.65
Belarus	2001	5.20924	1244.37	6.26
Belarus	2002	5.24582	1479.38	6.52
Belarus	2003	5.36156	1819.53	6.25
Belarus	2004	5.72997	2378.34	6.27
Belarus	2005	5.84283	3126.07	6.83
Belarus	2006	6.12125	3848.22	7.2
Belarus	2007	5.99594	4735.48	7.28
Belarus	2008	6.32156	6376.18	7.08
Belarus	2009	6.01576	5352.49	7.39
Belarus	2010	6.47878	6034.68	7.29
Belarus	2011	6.16445	6527.66	7.52
Belarus	2012	6.32363	6953.22	7.24
Belarus	2013	6.34225	7998.08	6.97
Belarus	2014	6.29007	8341.29	6.69
Belarus	2015	5.79969	5967.07	6.82
Belarus	2016	5.82946	5039.78	6.72
Belarus	2017	5.94641	5785.53	7.28
Belarus	2018	6.27958	6360.05	7.21
Belarus	2019	6.12343	6837.77	7.81
Belarus	2020	5.84241	6542.86	8.39
Belgium	1990	10.967	20600.4	1.27
Belgium	1991	11.3909	21041.7	1.21
Belgium	1992	11.1824	23372.6	1.19
Belgium	1993	10.9186	22283.9	0.96
Belgium	1994	11.3588	24208.6	0.94
Belgium	1995	11.3022	28413.8	1.26
Belgium	1996	11.7606	27489.6	1.19
Belgium	1997	11.4558	24820.9	1.15
Belgium	1998	11.7037	25338.4	1.29
Belgium	1999	11.2957	25252.8	1.4
Belgium	2000	11.44	23098.9	1.44
Belgium	2001	11.5043	23015.1	1.58
Belgium	2002	10.728	25006.2	1.68
Belgium	2003	11.1315	30655.2	1.89
Belgium	2004	10.877	35429.4	2.04
Belgium	2005	10.5892	36809.7	2.44
Belgium	2006	10.2467	38705.1	2.87
Belgium	2007	9.77873	44319.2	3.4
Belgium	2008	9.96411	48303.4	3.95
Belgium	2009	9.25341	44760.3	4.87
Belgium	2010	9.80882	44184.9	6.25
Belgium	2011	8.74125	47410.6	6.7
Belgium	2012	8.57803	44670.6	7.69
Belgium	2013	8.65195	46758	8.26
Belgium	2014	8.06155	47764.1	9.13
Belgium	2015	8.43484	41008.3	9.42
Belgium	2016	8.31066	42012.6	9.2
Belgium	2017	8.13944	44198.5	9.66
Belgium	2018	8.18437	47545	10.65
Belgium	2019	8.09379	46641.7	10.2
Belgium	2020	7.39813	45609	12.28
Belize	1990	1.86375	2988.6	38.01
Belize	1991	2.36831	3190.87	32.44
Belize	1992	2.00999	3644.92	36.29
Belize	1993	2.08933	3862.55	35.6
Belize	1994	2.02957	3878.97	34.08
Belize	1995	1.99061	4011.14	34.92
Belize	1996	1.57549	4042.15	42.68
Belize	1997	1.92984	4011.02	36.66
Belize	1998	1.77673	4119.71	35.32
Belize	1999	1.60871	4283.48	35.89
Belize	2000	1.76867	4720.17	34.55
Belize	2001	1.94035	4708.29	29.61
Belize	2002	1.75673	4844.23	31.19
Belize	2003	1.70532	4937.09	30.18
Belize	2004	1.50517	5123.6	32.02
Belize	2005	1.55256	5236.37	31.01
Belize	2006	1.59735	5486.83	36.8
Belize	2007	1.65426	5717.93	32.31
Belize	2008	1.47512	5665.97	34.06
Belize	2009	1.69335	5352.1	29.18
Belize	2010	1.64915	5399.06	32.93
Belize	2011	1.74001	5519.34	44.36
Belize	2012	1.38047	5635.52	50.07
Belize	2013	1.327	5865.47	40.99
Belize	2014	1.37284	6031.55	37.43
Belize	2015	1.87595	6098.6	30.32
Belize	2016	1.77315	6099.96	33.27
Belize	2017	1.71634	6049.39	37.24
Belize	2018	1.64893	6001.02	35.53
Belize	2019	1.89208	6134.22	30.43
Belize	2020	1.74111	5185.16	30.2
Benin	1990	0.0643061	381.805	93.7
Benin	1991	0.0516735	375.292	94.97
Benin	1992	0.0517811	310.624	94.85
Benin	1993	0.0503472	398.613	94.99
Benin	1994	0.0473276	269.791	94.98
Benin	1995	0.0499577	358.823	94.77
Benin	1996	0.156917	380.588	84.15
Benin	1997	0.193602	355.142	80.63
Benin	1998	0.184488	372.877	79.57
Benin	1999	0.197464	541.702	76.91
Benin	2000	0.203557	502.998	70.29
Benin	2001	0.240584	508.347	66.86
Benin	2002	0.292971	564.379	64.04
Benin	2003	0.318989	698.409	61.73
Benin	2004	0.335218	784.119	60.69
Benin	2005	0.355805	805.905	59.2
Benin	2006	0.413133	837.132	57.31
Benin	2007	0.462339	944.643	54.49
Benin	2008	0.451088	1098.95	54.76
Benin	2009	0.481569	1061.72	52.83
Benin	2010	0.510824	1009.49	47.19
Benin	2011	0.478349	1099.41	48.7
Benin	2012	0.443845	1112.57	50.33
Benin	2013	0.453635	1214.3	51.97
Benin	2014	0.488571	1251.5	51.05
Benin	2015	0.503586	1041.65	49.94
Benin	2016	0.598486	1049.82	45.42
Benin	2017	0.592941	1095.27	45.38
Benin	2018	0.636814	1194.44	43.97
Benin	2019	0.608237	1170.89	46.47
Benin	2020	0.631205	1240.73	46.2
Bhutan	1990	0.331977	515.3	95.9
Bhutan	1991	0.321995	423.269	95.92
Bhutan	1992	0.375698	440.033	95.29
Bhutan	1993	0.339933	433.866	95.86
Bhutan	1994	0.395004	496.786	95.29
Bhutan	1995	0.466376	550.656	94.37
Bhutan	1996	0.551746	564.487	93.24
Bhutan	1997	0.697009	644.088	91.35
Bhutan	1998	0.67742	652.361	91.53
Bhutan	1999	0.662936	699.331	91.57
Bhutan	2000	0.662186	722.827	91.4
Bhutan	2001	0.628794	765.009	91.75
Bhutan	2002	0.664763	841.366	91.2
Bhutan	2003	0.5952	951.739	91.92
Bhutan	2004	0.48233	1050.13	93.46
Bhutan	2005	0.59612	1201.43	91.67
Bhutan	2006	0.590411	1299.63	91.92
Bhutan	2007	0.58495	1714.03	92.07
Bhutan	2008	0.612726	1780.11	91.81
Bhutan	2009	0.568787	1768.75	92.38
Bhutan	2010	0.699034	2194.13	90.8
Bhutan	2011	1.04327	2491.27	89.01
Bhutan	2012	1.15636	2470.07	87.32
Bhutan	2013	1.24573	2409.44	86.7
Bhutan	2014	1.37488	2589.9	86.54
Bhutan	2015	1.40204	2695.64	86.68
Bhutan	2016	1.63839	2879.55	85.02
Bhutan	2017	1.73187	3427.17	83.63
Bhutan	2018	1.90829	3389.78	82.61
Bhutan	2019	1.8672	3564.6	82.85
Bhutan	2020	1.34005	3181.34	88.39
Bolivia	1990	1.46669	685.943	37.02
Bolivia	1991	1.50008	737.521	38.1
Bolivia	1992	1.5111	763.261	36.88
Bolivia	1993	1.36	760.118	36.91
Bolivia	1994	1.24322	777.416	35.16
Bolivia	1995	1.10113	856.365	33.17
Bolivia	1996	1.04279	925.849	32.39
Bolivia	1997	1.12887	973.963	31.97
Bolivia	1998	1.0533	1025.41	30.62
Bolivia	1999	0.981769	981.753	30.77
Bolivia	2000	0.943608	977.329	29.79
Bolivia	2001	0.893303	930.876	29.59
Bolivia	2002	0.936961	888.199	28.67
Bolivia	2003	0.980273	892.355	27.52
Bolivia	2004	1.01802	951.952	26.26
Bolivia	2005	1.05392	1018.31	25.07
Bolivia	2006	1.12284	1200.07	23.7
Bolivia	2007	1.22617	1351.04	22.07
Bolivia	2008	1.28881	1687.58	21.3
Bolivia	2009	1.35011	1725.15	20.62
Bolivia	2010	1.43811	1922.06	19.93
Bolivia	2011	1.53822	2304.98	18.1
Bolivia	2012	1.60468	2562.47	17.36
Bolivia	2013	1.68699	2853.8	16.02
Bolivia	2014	1.78422	3022.46	15.03
Bolivia	2015	1.80367	2975.65	14.22
Bolivia	2016	1.89369	3013.5	13.62
Bolivia	2017	1.89132	3280.01	14.29
Bolivia	2018	1.88519	3471.01	14.33
Bolivia	2019	1.85346	3472.38	13.52
Bolivia	2020	1.53946	3068.81	16.86
Botswana	1990	2.09277	2825.72	49.03
Botswana	1991	1.98083	2855.95	49.51
Botswana	1992	2.32161	2918.62	46.1
Botswana	1993	2.22238	2845	47.34
Botswana	1994	2.04856	2832.81	49.84
Botswana	1995	2.06642	3064.59	48.86
Botswana	1996	1.84298	3063.99	46.44
Botswana	1997	1.89335	3100.17	45.78
Botswana	1998	2.22395	2893.33	39.2
Botswana	1999	2.28103	3242.14	41.6
Botswana	2000	2.33575	3351.7	38.46
Botswana	2001	2.19396	3115.68	37.51
Botswana	2002	2.24312	3029.79	36.13
Botswana	2003	2.14302	4111.74	36.21
Botswana	2004	2.13562	4818.21	34.34
Botswana	2005	2.26045	5240.32	33
Botswana	2006	2.11899	5142.91	31.4
Botswana	2007	2.19616	5372.34	29.03
Botswana	2008	2.18834	5345.85	27.86
Botswana	2009	2.04323	4938.25	28.29
Botswana	2010	1.61197	6041.73	29.41
Botswana	2011	1.81971	7080.78	28.41
Botswana	2012	1.5695	6392.99	27.55
Botswana	2013	2.44513	6436.6	26.36
Botswana	2014	3.09192	6844.03	25.38
Botswana	2015	3.01484	5869.74	25.59
Botswana	2016	2.81809	6411.55	26.13
Botswana	2017	3.05495	6705.34	26.11
Botswana	2018	3.28847	6947.82	25.11
Botswana	2019	2.87966	6691.16	25.74
Botswana	2020	2.26346	5875.07	27.21
Brazil	1990	1.31313	3065.24	49.82
Brazil	1991	1.34003	2656.5	48.89
Brazil	1992	1.33332	2505.38	48.65
Brazil	1993	1.35861	2766.35	48.15
Brazil	1994	1.38214	3393.14	48.3
Brazil	1995	1.4756	4704.96	46.08
Brazil	1996	1.58045	5121.91	44.48
Brazil	1997	1.66918	5240.13	43.66
Brazil	1998	1.69894	5049.76	43.79
Brazil	1999	1.73477	3456.42	43.98
Brazil	2000	1.7835	3726.81	42.66
Brazil	2001	1.79211	3142.24	41.33
Brazil	2002	1.76065	2824.72	42.85
Brazil	2003	1.70185	3056.65	45.11
Brazil	2004	1.77844	3623.22	45.18
Brazil	2005	1.77566	4773.27	46.13
Brazil	2006	1.77748	5866.02	46.67
Brazil	2007	1.84798	7323.19	47.19
Brazil	2008	1.93922	8801.76	47.04
Brazil	2009	1.79933	8569.9	48.92
Brazil	2010	2.02661	11249.3	46.81
Brazil	2011	2.11063	13200.6	45.26
Brazil	2012	2.27142	12327.5	43.49
Brazil	2013	2.41345	12258.6	42.32
Brazil	2014	2.51459	12071.4	41.71
Brazil	2015	2.36536	8783.22	43.62
Brazil	2016	2.16126	8680.74	45.46
Brazil	2017	2.18549	9896.72	45.33
Brazil	2018	2.06426	9121.02	46.95
Brazil	2019	2.05077	8845.32	47.58
Brazil	2020	1.94252	6923.7	50.05
Bulgaria	1990	8.44268	2366.53	1.81
Bulgaria	1991	6.81464	1267.73	2.18
Bulgaria	1992	6.48279	1211.98	2.59
Bulgaria	1993	6.60094	1278.53	2.38
Bulgaria	1994	6.3627	1148.49	2.28
Bulgaria	1995	6.52895	2259.26	3.03
Bulgaria	1996	6.6128	1470.19	3.53
Bulgaria	1997	6.37562	1361.41	3.76
Bulgaria	1998	6.11346	1820.45	5.83
Bulgaria	1999	5.39813	1659.72	6.58
Bulgaria	2000	5.31459	1621.26	7.97
Bulgaria	2001	5.76661	1770.91	7.24
Bulgaria	2002	5.56323	2092.98	8.7
Bulgaria	2003	6.1648	2719.49	9.16
Bulgaria	2004	6.12499	3389.69	9.55
Bulgaria	2005	6.26528	3899.83	9.83
Bulgaria	2006	6.44055	4523.15	9.96
Bulgaria	2007	6.97102	5888.78	8.85
Bulgaria	2008	6.67853	7271.3	9.94
Bulgaria	2009	5.76374	6988.27	11.62
Bulgaria	2010	6.04962	6863.67	14.27
Bulgaria	2011	6.75495	7857.17	13.22
Bulgaria	2012	6.16258	7430.74	15.63
Bulgaria	2013	5.45906	7687.71	18.24
Bulgaria	2014	5.82153	7912.27	17.15
Bulgaria	2015	6.20738	7078.86	17.85
Bulgaria	2016	5.83442	7570.93	17.71
Bulgaria	2017	6.20201	8381.88	17.11
Bulgaria	2018	5.82178	9447.66	19.59
Bulgaria	2019	5.61371	9874.34	19.32
Bulgaria	2020	4.92328	10148.3	21.08
Burkina Faso	1990	0.0650615	339.632	89.14
Burkina Faso	1991	0.0640252	334.76	89.19
Burkina Faso	1992	0.0636346	349.708	89.12
Burkina Faso	1993	0.0633735	325.154	89.21
Burkina Faso	1994	0.0620141	187.815	89.19
Burkina Faso	1995	0.0617892	229.833	88.65
Burkina Faso	1996	0.0682502	243.527	87.88
Burkina Faso	1997	0.075968	224.611	86.79
Burkina Faso	1998	0.0785033	250.414	86.29
Burkina Faso	1999	0.0809282	293.887	86.86
Burkina Faso	2000	0.0882723	249.802	85.4
Burkina Faso	2001	0.0836122	260.443	85.49
Burkina Faso	2002	0.0813179	286.754	85.43
Burkina Faso	2003	0.0846071	363.818	85.3
Burkina Faso	2004	0.0843256	405.451	85.31
Burkina Faso	2005	0.0829691	442.944	87.7
Burkina Faso	2006	0.0978246	457.342	85.88
Burkina Faso	2007	0.114035	516.75	84.3
Burkina Faso	2008	0.125649	621.89	84.43
Burkina Faso	2009	0.123329	603.878	84.81
Burkina Faso	2010	0.129945	627.27	82.8
Burkina Faso	2011	0.132533	727.612	81.98
Burkina Faso	2012	0.157359	733.973	78.79
Burkina Faso	2013	0.167098	762.304	77.09
Burkina Faso	2014	0.164944	767.371	76.84
Burkina Faso	2015	0.203109	632.127	74.55
Burkina Faso	2016	0.207403	665.786	74.14
Burkina Faso	2017	0.233174	711.185	71.13
Burkina Faso	2018	0.252428	779.203	69.13
Burkina Faso	2019	0.269502	765.23	67.2
Burkina Faso	2020	0.253533	823.552	67.51
Burundi	1990	0.0342099	206.445	94.64
Burundi	1991	0.0410379	208.657	93.5
Burundi	1992	0.0350334	188.581	94.27
Burundi	1993	0.0379103	168.964	93.98
Burundi	1994	0.0376986	165.586	93.94
Burundi	1995	0.0365596	168.627	93.73
Burundi	1996	0.0376528	146.536	93.49
Burundi	1997	0.0381845	164.233	93.39
Burundi	1998	0.0385231	148.09	93.25
Burundi	1999	0.0378306	130.753	93.75
Burundi	2000	0.0416319	138.005	93.23
Burundi	2001	0.0325099	135.606	94.84
Burundi	2002	0.0328022	124.139	94.65
Burundi	2003	0.0249532	114.367	95.76
Burundi	2004	0.0224142	128.538	96.04
Burundi	2005	0.0217895	151.189	96.01
Burundi	2006	0.025019	166.276	95.31
Burundi	2007	0.0241799	170.707	95.29
Burundi	2008	0.0240031	194.711	95.15
Burundi	2009	0.0227456	204.545	95.18
Burundi	2010	0.0354239	222.661	92.58
Burundi	2011	0.0379981	236.451	91.66
Burundi	2012	0.0371804	238.206	91.47
Burundi	2013	0.0361	241.548	91.11
Burundi	2014	0.0347597	257.819	91.31
Burundi	2015	0.0341936	289.36	91.18
Burundi	2016	0.0405381	242.54	89.58
Burundi	2017	0.0474291	244.145	88.19
Burundi	2018	0.0578502	232.061	85.65
Burundi	2019	0.0595713	216.973	84.84
Burundi	2020	0.058384	216.827	83.52
Cabo Verde	1990	0.504165	841.805	21.07
Cabo Verde	1991	0.455569	858.087	26.27
Cabo Verde	1992	0.478862	935.106	26.34
Cabo Verde	1993	0.441865	1251.87	30.42
Cabo Verde	1994	0.437938	1012.26	32.43
Cabo Verde	1995	0.490299	1184.18	30.82
Cabo Verde	1996	0.528257	1192.33	30.19
Cabo Verde	1997	0.534304	1139.22	30.49
Cabo Verde	1998	0.56359	1185.58	30.03
Cabo Verde	1999	0.657434	1317.57	26.86
Cabo Verde	2000	0.66732	1176.71	27.88
Cabo Verde	2001	0.769383	1208.46	25.97
Cabo Verde	2002	0.828348	1311.21	25.98
Cabo Verde	2003	0.872963	1693.98	24.83
Cabo Verde	2004	0.854942	1900.89	24.38
Cabo Verde	2005	0.916143	1972.78	23.88
Cabo Verde	2006	1.03972	2220.1	21.18
Cabo Verde	2007	0.911373	3268.31	21.04
Cabo Verde	2008	0.932131	3839.86	23.81
Cabo Verde	2009	0.99023	3592.32	22.08
Cabo Verde	2010	1.03739	3500.98	21.22
Cabo Verde	2011	1.07446	3880.07	20.78
Cabo Verde	2012	0.98452	3583.46	24.26
Cabo Verde	2013	0.929733	3757.66	25.94
Cabo Verde	2014	0.909031	3739.28	26.11
Cabo Verde	2015	0.905344	3169.08	26.35
Cabo Verde	2016	0.972253	3312.7	26.31
Cabo Verde	2017	1.03495	3534.34	24.66
Cabo Verde	2018	1.04114	3860.45	23.13
Cabo Verde	2019	1.06962	3903.05	22.41
Cabo Verde	2020	1.06515	3126.4	23.42
Cameroon	1990	0.253707	1077.33	81.6
Cameroon	1991	0.591473	1005.3	83.19
Cameroon	1992	0.564517	995.314	84.44
Cameroon	1993	0.461841	1295.92	83.94
Cameroon	1994	0.35951	692.859	83.61
Cameroon	1995	0.354195	822.363	84.48
Cameroon	1996	0.350297	817.184	84.94
Cameroon	1997	0.34878	773.927	84.69
Cameroon	1998	0.352123	789.274	84.49
Cameroon	1999	0.325764	786.846	86.23
Cameroon	2000	0.345166	700.163	84.59
Cameroon	2001	0.332842	706.984	85.3
Cameroon	2002	0.322564	780.271	85.26
Cameroon	2003	0.318326	976.519	85.3
Cameroon	2004	0.304746	1119.98	85.53
Cameroon	2005	0.290376	1129.36	86.31
Cameroon	2006	0.286835	1177.97	85.51
Cameroon	2007	0.335938	1311	80.82
Cameroon	2008	0.340495	1476.01	80.82
Cameroon	2009	0.36401	1445.86	79.22
Cameroon	2010	0.352872	1383.81	78.74
Cameroon	2011	0.33261	1497.93	78.63
Cameroon	2012	0.326478	1433.72	78.57
Cameroon	2013	0.347934	1559.14	77.67
Cameroon	2014	0.368742	1631.71	76.88
Cameroon	2015	0.369371	1399.68	78.06
Cameroon	2016	0.378494	1426.07	78.78
Cameroon	2017	0.372071	1479.86	79.18
Cameroon	2018	0.388794	1594.06	78.57
Cameroon	2019	0.370692	1538.69	78.79
Cameroon	2020	0.374783	1539.13	78.94
Canada	1990	15.149	21525.9	22.53
Canada	1991	14.741	21846.8	22.67
Canada	1992	15.0281	20950.3	22.38
Canada	1993	14.7133	20186.8	22.26
Canada	1994	15.0605	19997.6	22.13
Canada	1995	15.2905	20679.6	22.39
Canada	1996	15.5926	21297	22.02
Canada	1997	15.9438	21901.6	21.78
Canada	1998	16.0766	21024.6	21.98
Canada	1999	16.2585	22315.2	22.18
Canada	2000	16.7575	24271	22.04
Canada	2001	16.3314	23822.1	21.53
Canada	2002	16.7204	24255.3	21.77
Canada	2003	17.2084	28300.5	21.18
Canada	2004	16.7942	32143.7	21.58
Canada	2005	17.0276	36382.5	21.26
Canada	2006	16.5952	40504.1	21.18
Canada	2007	17.3806	44659.9	21.26
Canada	2008	16.5594	46710.5	21.3
Canada	2009	15.5045	40876.3	21.94
Canada	2010	15.7945	47562.1	21.13
Canada	2011	15.9983	52223.7	21.17
Canada	2012	15.7368	52669.1	21.44
Canada	2013	15.8408	52635.2	21.84
Canada	2014	15.8522	50956	21.83
Canada	2015	15.6499	43596.1	21.83
Canada	2016	15.4218	42315.6	21.62
Canada	2017	15.5472	45129.4	22.35
Canada	2018	15.6367	46548.6	21.92
Canada	2019	15.0527	46374.2	22.47
Canada	2020	13.5994	43349.7	23.85
Central African Republic	1990	0.0526836	512.851	93.87
Central African Republic	1991	0.0489984	475.276	94.14
Central African Republic	1992	0.0506396	471.941	94.08
Central African Republic	1993	0.0510173	413.959	93.82
Central African Republic	1994	0.0504102	267.006	93.19
Central African Republic	1995	0.0499892	340.4	93.05
Central African Republic	1996	0.0496496	299.619	91.66
Central African Republic	1997	0.0482872	271.143	91.86
Central African Republic	1998	0.0639651	272.102	89.02
Central African Republic	1999	0.0647816	273.428	88.95
Central African Republic	2000	0.0646951	243.878	88.9
Central African Republic	2001	0.0658036	242.576	88.92
Central African Republic	2002	0.0635519	253.411	89.22
Central African Republic	2003	0.0573651	283.675	90.25
Central African Republic	2004	0.0549678	309.19	90.64
Central African Republic	2005	0.0532452	317.878	90.96
Central African Republic	2006	0.05456	340.415	90.8
Central African Republic	2007	0.0543472	388.478	90.88
Central African Republic	2008	0.0383683	446.229	93.64
Central African Republic	2009	0.0368493	452.922	93.91
Central African Republic	2010	0.0375102	459.777	93.84
Central African Republic	2011	0.0410395	515.21	93.33
Central African Republic	2012	0.0413131	525.868	93.07
Central African Republic	2013	0.0251123	352.227	95.08
Central African Republic	2014	0.0271738	394.857	94.82
Central African Republic	2015	0.0382626	351.88	92.86
Central African Republic	2016	0.0420866	372.135	92.11
Central African Republic	2017	0.044509	414.74	91.58
Central African Republic	2018	0.0449676	435.932	91.42
Central African Republic	2019	0.0451882	426.409	91.26
Central African Republic	2020	0.0442821	435.469	90.88
Chad	1990	0.0667402	298.367	89.49
Chad	1991	0.0657517	310.66	89.32
Chad	1992	0.0648112	298.567	89.18
Chad	1993	0.0635673	226.921	89.47
Chad	1994	0.0644623	178.953	89.26
Chad	1995	0.0633777	209.893	89.17
Chad	1996	0.0623725	223.233	89.04
Chad	1997	0.0623685	207.317	88.88
Chad	1998	0.0615375	226.329	88.87
Chad	1999	0.061414	192.269	88.72
Chad	2000	0.061435	168.118	88.7
Chad	2001	0.0610975	200.361	88.6
Chad	2002	0.0602374	225.947	88.53
Chad	2003	0.0831742	298.25	83.91
Chad	2004	0.0804181	460.067	84
Chad	2005	0.0796201	664.598	83.82
Chad	2006	0.0786446	716.668	83.74
Chad	2007	0.0817422	806.71	82.38
Chad	2008	0.0925967	936.494	79.85
Chad	2009	0.0969196	808.162	79.36
Chad	2010	0.100044	896.877	79.23
Chad	2011	0.0814813	988.194	80.68
Chad	2012	0.0967259	969.616	76.08
Chad	2013	0.112528	980.084	72.62
Chad	2014	0.108278	1017.79	72.52
Chad	2015	0.104563	774.412	72.66
Chad	2016	0.100727	691.98	72.72
Chad	2017	0.0986485	662.897	72.84
Chad	2018	0.0998064	720.265	73.13
Chad	2019	0.0981964	701.621	72.78
Chad	2020	0.0942282	643.772	73.55
Chile	1990	2.28838	2483.56	34.03
Chile	1991	2.15628	2790.62	37.27
Chile	1992	2.20188	3333.96	38.62
Chile	1993	2.3192	3520.93	35.77
Chile	1994	2.52112	4010.97	34.82
Chile	1995	2.70324	5094.39	34.17
Chile	1996	3.07183	5376.77	32.23
Chile	1997	3.46304	5789.71	29.96
Chile	1998	3.46833	5467.19	29.75
Chile	1999	3.58651	4980.01	29.06
Chile	2000	3.2846	5102.97	31.36
Chile	2001	3.11937	4610.59	32.15
Chile	2002	3.12999	4477.19	33.07
Chile	2003	3.16541	4823.26	31.62
Chile	2004	3.4319	6185.3	31.44
Chile	2005	3.46014	7560.54	32.26
Chile	2006	3.4986	9418.27	32.91
Chile	2007	3.91463	10456.8	30.46
Chile	2008	4.08077	10797	30.83
Chile	2009	3.88813	10204.6	31.53
Chile	2010	4.10188	12764.6	27.04
Chile	2011	4.4528	14637.8	28.79
Chile	2012	4.5216	15397.8	30.31
Chile	2013	4.74008	15842.2	30.23
Chile	2014	4.32859	14675.2	26.95
Chile	2015	4.60324	13567.4	25.06
Chile	2016	4.78353	13788.2	24.55
Chile	2017	4.7438	15034.1	24.1
Chile	2018	4.62966	15820	25.46
Chile	2019	4.82762	14632.7	25.27
Chile	2020	4.39515	13173.8	26.73
China	1990	1.91455	347.578	33.91
China	1991	2.00054	359.213	33.08
China	1992	2.07574	423.304	32.75
China	1993	2.24484	525.366	31.51
China	1994	2.32219	473.49	31.1
China	1995	2.56348	609.604	29.35
China	1996	2.52187	709.416	30.54
China	1997	2.5479	781.743	29.99
China	1998	2.60584	828.595	29.53
China	1999	2.51742	873.298	30.29
China	2000	2.65041	959.36	29.63
China	2001	2.77476	1053.11	28.36
China	2002	2.96482	1148.51	27
China	2003	3.43404	1288.64	23.86
China	2004	3.94515	1508.67	20.17
China	2005	4.4677	1753.41	17.44
China	2006	4.91028	2099.22	16.39
China	2007	5.30637	2693.96	14.88
China	2008	5.43508	3468.33	14.14
China	2009	5.79832	3832.23	13.43
China	2010	6.33542	4550.47	12.26
China	2011	6.90135	5614.39	11.34
China	2012	7.0452	6300.58	11.53
China	2013	7.32015	7020.39	11.47
China	2014	7.30471	7636.07	11.91
China	2015	7.14513	8016.45	12.18
China	2016	7.10548	8094.39	12.6
China	2017	7.22616	8817.05	13.14
China	2018	7.53319	9905.41	13.55
China	2019	7.64544	10143.9	14.33
China	2020	7.75614	10408.7	14.81
Colombia	1990	1.51418	1467.55	38.06
Colombia	1991	1.53576	1491.86	36.82
Colombia	1992	1.5675	1720.57	33.07
Colombia	1993	1.63687	1920.4	33.01
Colombia	1994	1.62952	2314.9	33.77
Colombia	1995	1.66926	2571.47	33.54
Colombia	1996	1.6175	2652.1	33.62
Colombia	1997	1.73863	2860.04	25.67
Colombia	1998	1.71491	2595.54	25.82
Colombia	1999	1.44932	2236.07	28.99
Colombia	2000	1.50441	2546.85	27.85
Colombia	2001	1.49577	2465.01	27.08
Colombia	2002	1.41823	2421.16	28.63
Colombia	2003	1.38137	2305.17	30.55
Colombia	2004	1.35921	2811.46	29.04
Colombia	2005	1.37816	3448.54	28.94
Colombia	2006	1.36051	3782.6	29.58
Colombia	2007	1.37877	4762.08	30.3
Colombia	2008	1.37619	5534.69	29.85
Colombia	2009	1.41424	5245.95	30.78
Colombia	2010	1.43132	6392.76	29.63
Colombia	2011	1.5399	7392.94	28.74
Colombia	2012	1.53385	8096.8	28.8
Colombia	2013	1.68099	8263.64	32.13
Colombia	2014	1.71582	8167.47	32.22
Colombia	2015	1.71939	6228.65	31.46
Colombia	2016	1.7538	5936.26	30.6
Colombia	2017	1.56508	6449.97	32.38
Colombia	2018	1.61039	6782.04	30.57
Colombia	2019	1.57782	6436.51	31.5
Colombia	2020	1.55226	5304.29	31.31
Comoros	1990	0.15193	996.528	74
Comoros	1991	0.155333	958.921	73.4
Comoros	1992	0.155191	1009.71	73.63
Comoros	1993	0.158207	977.474	73.06
Comoros	1994	0.158191	674.137	73.29
Comoros	1995	0.161237	823.677	73
Comoros	1996	0.16104	801.261	73.44
Comoros	1997	0.16692	721.627	72.92
Comoros	1998	0.178696	717.318	71.54
Comoros	1999	0.184066	726.489	71.09
Comoros	2000	0.195433	654.18	69.87
Comoros	2001	0.20046	691.042	69.51
Comoros	2002	0.196227	761.948	70.31
Comoros	2003	0.245032	959.229	64.39
Comoros	2004	0.263613	1090.43	63.52
Comoros	2005	0.248025	1103.2	65.74
Comoros	2006	0.284624	1155.09	61.81
Comoros	2007	0.181229	1289.79	74.36
Comoros	2008	0.181264	1454.65	73.44
Comoros	2009	0.218524	1409.11	68.53
Comoros	2010	0.255783	1384.06	66.02
Comoros	2011	0.223857	1526.83	68.99
Comoros	2012	0.233875	1483.95	67.5
Comoros	2013	0.27481	1595.99	62.23
Comoros	2014	0.24055	1608.69	65.8
Comoros	2015	0.254582	1322.94	64.06
Comoros	2016	0.292	1357.27	60.4
Comoros	2017	0.366303	1414.59	56.32
Comoros	2018	0.38992	1531.34	54.59
Comoros	2019	0.412397	1510.8	53
Comoros	2020	0.407112	1519.59	48.29
Congo, Dem. Rep.	1990	0.0883361	259.237	92.05
Congo, Dem. Rep.	1991	0.0467243	0	95.14
Congo, Dem. Rep.	1992	0.0386729	230.876	95.88
Congo, Dem. Rep.	1993	0.0479068	272.051	96.11
Congo, Dem. Rep.	1994	0.053195	140.212	96.61
Congo, Dem. Rep.	1995	0.0487675	130.376	96.9
Congo, Dem. Rep.	1996	0.0514825	130.817	96.96
Congo, Dem. Rep.	1997	0.0506439	135.889	97.06
Congo, Dem. Rep.	1998	0.0495852	135.477	96.85
Congo, Dem. Rep.	1999	0.0444252	99.7573	96.99
Congo, Dem. Rep.	2000	0.0336292	392.626	97.94
Congo, Dem. Rep.	2001	0.0312422	148.447	98.34
Congo, Dem. Rep.	2002	0.0319422	168.945	98.27
Congo, Dem. Rep.	2003	0.0375637	167.982	97.97
Congo, Dem. Rep.	2004	0.0353859	187.857	97.88
Congo, Dem. Rep.	2005	0.0390573	211.573	97.42
Congo, Dem. Rep.	2006	0.0391013	247.542	97.33
Congo, Dem. Rep.	2007	0.0410155	277.612	97.17
Congo, Dem. Rep.	2008	0.041017	317.889	96.97
Congo, Dem. Rep.	2009	0.0389418	290.156	97.02
Congo, Dem. Rep.	2010	0.0399736	324.828	96.81
Congo, Dem. Rep.	2011	0.0439434	376.375	96.21
Congo, Dem. Rep.	2012	0.0398223	412.776	95.47
Congo, Dem. Rep.	2013	0.0539001	444.864	93.92
Congo, Dem. Rep.	2014	0.0675486	472.266	92.87
Congo, Dem. Rep.	2015	0.0410822	482.065	95.82
Congo, Dem. Rep.	2016	0.0297324	456.028	97.03
Congo, Dem. Rep.	2017	0.0337552	451.089	96.7
Congo, Dem. Rep.	2018	0.0323112	546.213	96.38
Congo, Dem. Rep.	2019	0.0337149	575.883	96.29
Congo, Dem. Rep.	2020	0.0325848	524.667	96.16
Congo, Rep.	1990	1.34196	1173.26	65.42
Congo, Rep.	1991	1.30202	1110.97	64.57
Congo, Rep.	1992	1.24087	1163.53	67.61
Congo, Rep.	1993	1.03713	1034.75	68.42
Congo, Rep.	1994	0.769775	662.877	76.47
Congo, Rep.	1995	0.9608	771.614	69.8
Congo, Rep.	1996	1.12478	902.046	75.41
Congo, Rep.	1997	1.13606	807.892	80.16
Congo, Rep.	1998	1.31954	663.729	79.74
Congo, Rep.	1999	1.31331	780.59	76.96
Congo, Rep.	2000	1.38703	1029.96	64.86
Congo, Rep.	2001	1.30405	859.44	61.18
Congo, Rep.	2002	0.8271	910.87	68.53
Congo, Rep.	2003	0.941672	1023.09	61.99
Congo, Rep.	2004	0.991953	1314.41	63.03
Congo, Rep.	2005	1.17436	1810.59	63.11
Congo, Rep.	2006	1.25296	2116.87	69.42
Congo, Rep.	2007	1.04913	2219.91	60.34
Congo, Rep.	2008	1.06626	2848.65	56.86
Congo, Rep.	2009	1.13655	2283.95	56.03
Congo, Rep.	2010	1.22206	2962.76	54.8
Congo, Rep.	2011	1.17446	3415.06	64.62
Congo, Rep.	2012	1.11616	3753.86	65.3
Congo, Rep.	2013	1.10015	3719.65	62.51
Congo, Rep.	2014	1.04656	3623.81	62.27
Congo, Rep.	2015	1.11662	2455.35	64.15
Congo, Rep.	2016	1.05992	2107.5	67.63
Congo, Rep.	2017	1.01776	2227.72	69.75
Congo, Rep.	2018	1.14259	2715.24	70.51
Congo, Rep.	2019	1.25766	2508.94	69.97
Congo, Rep.	2020	1.25459	2011.27	71.88
Costa Rica	1990	0.90911	1808.5	45.37
Costa Rica	1991	0.945109	2221.47	44.68
Costa Rica	1992	1.24882	2578.03	35.12
Costa Rica	1993	1.22774	2814.04	36.28
Costa Rica	1994	1.39017	3005.54	35.82
Costa Rica	1995	1.34621	3240.71	35.01
Costa Rica	1996	1.23813	3194.11	36.6
Costa Rica	1997	1.20176	3373.41	33.58
Costa Rica	1998	1.31242	3580.93	28.89
Costa Rica	1999	1.2903	3653.75	29.89
Costa Rica	2000	1.24317	3773.03	32.95
Costa Rica	2001	1.33787	3941.6	32.1
Costa Rica	2002	1.33973	4021.43	32.54
Costa Rica	2003	1.38444	4123.51	33.3
Costa Rica	2004	1.39757	4376.08	39.16
Costa Rica	2005	1.45368	4643.46	41.73
Costa Rica	2006	1.49766	5188.36	42.4
Costa Rica	2007	1.71227	6055.09	41.18
Costa Rica	2008	1.66935	6841.91	40.7
Costa Rica	2009	1.57754	6737.86	40.72
Costa Rica	2010	1.53724	8147.24	40.39
Costa Rica	2011	1.5878	9137.46	38.02
Costa Rica	2012	1.57216	9971.65	38.06
Costa Rica	2013	1.62343	10633.3	37.8
Costa Rica	2014	1.61681	10737.7	37.62
Costa Rica	2015	1.53984	11530	38.33
Costa Rica	2016	1.61953	11899.8	34.11
Costa Rica	2017	1.63672	12118.1	33.33
Costa Rica	2018	1.62012	12383.1	33.13
Costa Rica	2019	1.56482	12669.3	33.42
Costa Rica	2020	1.36	12179.3	36.43
Cote d'Ivoire	1990	0.227143	906.412	73.59
Cote d'Ivoire	1991	0.22568	848.282	74.02
Cote d'Ivoire	1992	0.215924	868.726	74.56
Cote d'Ivoire	1993	0.222079	829.482	75.13
Cote d'Ivoire	1994	0.224137	602.332	75.61
Cote d'Ivoire	1995	0.235326	769.256	74.89
Cote d'Ivoire	1996	0.273689	1220.12	74.04
Cote d'Ivoire	1997	0.324255	1176.85	72.14
Cote d'Ivoire	1998	0.314629	1237.13	73.45
Cote d'Ivoire	1999	0.417928	1154.48	61.93
Cote d'Ivoire	2000	0.386281	986.777	63.72
Cote d'Ivoire	2001	0.37658	974.78	64.73
Cote d'Ivoire	2002	0.38673	1020.95	65.32
Cote d'Ivoire	2003	0.292971	1173.06	70.32
Cote d'Ivoire	2004	0.294749	1267.76	75.4
Cote d'Ivoire	2005	0.309775	1267.09	77.92
Cote d'Ivoire	2006	0.293837	1303.56	74.79
Cote d'Ivoire	2007	0.285492	1451.23	76.33
Cote d'Ivoire	2008	0.319826	1683.34	74.21
Cote d'Ivoire	2009	0.291676	1638.8	73.71
Cote d'Ivoire	2010	0.300691	1654.18	75.42
Cote d'Ivoire	2011	0.283742	1701.7	79.11
Cote d'Ivoire	2012	0.365172	1649.3	74.9
Cote d'Ivoire	2013	0.386857	1903.05	72.16
Cote d'Ivoire	2014	0.399943	2124.02	71.91
Cote d'Ivoire	2015	0.415553	1941.58	64.51
Cote d'Ivoire	2016	0.396203	1999.2	64.04
Cote d'Ivoire	2017	0.425137	2113.34	62.54
Cote d'Ivoire	2018	0.39989	2295.54	62.98
Cote d'Ivoire	2019	0.414528	2290.79	62.41
Cote d'Ivoire	2020	0.406347	2349.07	63.34
Cuba	1990	3.35209	2695.61	42.89
Cuba	1991	2.55913	2269.65	47.18
Cuba	1992	2.01895	2048.07	51.31
Cuba	1993	1.85891	2063.22	46.87
Cuba	1994	1.99495	2613.01	45.78
Cuba	1995	2.121	2784.9	41.26
Cuba	1996	2.29894	2281.98	41.43
Cuba	1997	2.49572	2306.38	36.8
Cuba	1998	2.45723	2332.51	34.81
Cuba	1999	2.5292	2562.27	33.71
Cuba	2000	2.553	2752.2	34.43
Cuba	2001	2.46564	2844.24	34.05
Cuba	2002	2.36557	3007.19	34.8
Cuba	2003	2.28843	3205.69	33.56
Cuba	2004	2.25961	3403.3	33.77
Cuba	2005	2.34018	3791.87	26.31
Cuba	2006	2.37822	4336.87	21.96
Cuba	2007	2.45588	4814.85	18.59
Cuba	2008	2.37191	4992.82	18.73
Cuba	2009	2.39113	5094.44	18.97
Cuba	2010	2.48972	5275.53	15.61
Cuba	2011	2.44154	6106.01	19.2
Cuba	2012	2.53693	6467.34	19.38
Cuba	2013	2.54997	6814.24	18.24
Cuba	2014	2.35413	7117.54	23.16
Cuba	2015	2.57584	7683.74	21.15
Cuba	2016	2.39608	8055.93	19.2
Cuba	2017	2.31478	8543.33	22
Cuba	2018	2.3547	8831.91	23.99
Cuba	2019	2.15774	9139.38	23.14
Cuba	2020	2.15277	9499.57	23.93
Cyprus	1990	5.8227	9641.58	0.49
Cyprus	1991	6.39375	9696.1	0.36
Cyprus	1992	6.76146	11310.1	0.34
Cyprus	1993	6.94419	10526.1	0.33
Cyprus	1994	7.0791	11617.7	0.72
Cyprus	1995	6.78093	15261.4	3.33
Cyprus	1996	7.05783	15139.2	3.33
Cyprus	1997	7.02519	14234.2	3.27
Cyprus	1998	7.22673	15092.8	3.24
Cyprus	1999	7.37559	15287.9	3.2
Cyprus	2000	7.51679	14388.3	3.08
Cyprus	2001	7.24698	14821.4	3.03
Cyprus	2002	7.29846	16093.2	3.16
Cyprus	2003	7.83136	20252.2	3.24
Cyprus	2004	7.63613	23792.6	3.29
Cyprus	2005	7.61845	24959.3	3.34
Cyprus	2006	7.57922	26729.3	3.5
Cyprus	2007	7.73564	31244.9	4.32
Cyprus	2008	7.77259	35397.4	5.45
Cyprus	2009	7.44941	32109.2	6.29
Cyprus	2010	6.99168	31023.3	6.5
Cyprus	2011	6.66727	32395.8	7.6
Cyprus	2012	6.13788	28910.7	8.6
Cyprus	2013	5.50803	27727.5	9.73
Cyprus	2014	5.78745	27162.3	9.49
Cyprus	2015	5.77109	23408.4	10.41
Cyprus	2016	6.02664	24605.3	10.27
Cyprus	2017	6.09107	26608.7	10.94
Cyprus	2018	5.90615	29335	12.02
Cyprus	2019	5.85188	29420	11.97
Cyprus	2020	5.472	28281.4	15.02
Czechia	1990	14.8209	3941.5	3.57
Czechia	1991	13.5574	2896.61	3.98
Czechia	1992	13.261	3372.87	5.9
Czechia	1993	12.68	3956.18	5.82
Czechia	1994	12.1158	4630.55	5.91
Czechia	1995	12.0573	5824.12	5.3
Czechia	1996	12.4557	6532.84	5.24
Czechia	1997	12.2287	6034.49	5.65
Czechia	1998	11.6342	6489.7	5.97
Czechia	1999	10.9258	6337.42	6.48
Czechia	2000	12.1615	6029.04	5.94
Czechia	2001	12.1705	6637.04	6.29
Czechia	2002	11.7888	8060.87	7.28
Czechia	2003	12.1025	9818.57	6.72
Czechia	2004	12.1393	11749.9	7.13
Czechia	2005	11.9372	13430.7	7.53
Czechia	2006	11.9694	15261.8	7.88
Czechia	2007	12.0822	18466.5	8.32
Czechia	2008	11.4321	22804.6	8.99
Czechia	2009	10.8432	19861.7	10.25
Czechia	2010	10.8997	19960.1	10.95
Czechia	2011	10.5963	21871.3	12.16
Czechia	2012	10.2105	19870.8	12.8
Czechia	2013	9.78768	20133.2	13.95
Czechia	2014	9.49713	19890.9	14.85
Czechia	2015	9.59292	17829.7	14.84
Czechia	2016	9.74775	18575.2	14.77
Czechia	2017	9.77399	20636.2	14.46
Czechia	2018	9.66463	23424.5	14.72
Czechia	2019	9.15612	23664.8	15.88
Czechia	2020	8.30402	22992.9	16.97
Denmark	1990	10.1106	26891.4	7.05
Denmark	1991	12.1647	27011.4	7.07
Denmark	1992	11.0165	29569.7	7.75
Denmark	1993	11.4291	27598	7.7
Denmark	1994	12.1339	29995.6	7.33
Denmark	1995	11.4722	35351.4	7.51
Denmark	1996	13.9415	35650.7	7.26
Denmark	1997	12.0374	32835.9	8.1
Denmark	1998	11.2571	33368.1	8.51
Denmark	1999	10.6596	33440.8	9.06
Denmark	2000	9.85127	30743.5	10.73
Denmark	2001	10.1227	30751.7	11.12
Denmark	2002	10.015	33228.7	11.86
Denmark	2003	10.9884	40458.8	12.72
Denmark	2004	9.94123	46511.6	14.44
Denmark	2005	9.26331	48799.8	16.12
Denmark	2006	10.6918	52027	15.26
Denmark	2007	9.77973	58487.1	17.69
Denmark	2008	9.12471	64322.1	18.54
Denmark	2009	8.67876	58163.3	19.33
Denmark	2010	8.67476	58041.4	21.2
Denmark	2011	7.73673	61753.6	23.83
Denmark	2012	6.83461	58507.5	26.93
Denmark	2013	7.11686	61191.2	27.05
Denmark	2014	6.34715	62549	30.19
Denmark	2015	5.93032	53254.9	32.53
Denmark	2016	6.16973	54664	31.95
Denmark	2017	5.75613	57610.1	35.02
Denmark	2018	5.71891	61591.9	34.56
Denmark	2019	5.10739	59593	37.29
Denmark	2020	4.69124	60836.6	39.7
Djibouti	1990	0.474901	783.696	29.65
Djibouti	1991	0.458537	735.73	30.14
Djibouti	1992	0.48861	767.106	30.26
Djibouti	1993	0.500302	762.475	31.17
Djibouti	1994	0.473955	788.624	32.41
Djibouti	1995	0.501573	790.516	32.22
Djibouti	1996	0.459165	766.316	33.97
Djibouti	1997	0.496866	752.749	32.04
Djibouti	1998	0.566684	740.039	29.6
Djibouti	1999	0.546728	745.207	29.58
Djibouti	2000	0.503212	742.866	31.44
Djibouti	2001	0.491842	747.779	31.68
Djibouti	2002	0.506381	749.082	32.44
Djibouti	2003	0.513882	771.374	32.88
Djibouti	2004	0.483643	813.898	33.62
Djibouti	2005	0.516693	852.89	33.09
Djibouti	2006	0.510776	907.818	33.01
Djibouti	2007	0.543461	980.031	32.52
Djibouti	2008	0.537215	1131.64	33.14
Djibouti	2009	0.516589	1164.25	34.38
Djibouti	2010	0.564731	1227.82	32.54
Djibouti	2011	0.506933	1322.73	34.62
Djibouti	2012	0.516192	1418.46	34.09
Djibouti	2013	0.575033	2102.2	34.42
Djibouti	2014	0.406607	2239.11	30.91
Djibouti	2015	0.443772	2409.31	28.24
Djibouti	2016	0.38648	2545.74	25.06
Djibouti	2017	0.387798	2655.73	24.35
Djibouti	2018	0.392453	2755.84	26.28
Djibouti	2019	0.398764	2876.04	26.99
Djibouti	2020	0.392329	2921.74	31.91
Dominica	1990	0.902405	2899.06	14.6
Dominica	1991	0.906843	3178.48	14.51
Dominica	1992	0.90867	3386.67	14.49
Dominica	1993	0.95563	3549.65	13.41
Dominica	1994	1.00292	3820.55	13.11
Dominica	1995	1.20085	3967.03	15.65
Dominica	1996	1.00772	4225.85	20.85
Dominica	1997	1.31874	4385.99	15.52
Dominica	1998	1.34759	4676.83	15.01
Dominica	1999	1.48913	4829.24	14.08
Dominica	2000	1.83332	4879.15	11.06
Dominica	2001	2.041	4991.76	9.41
Dominica	2002	1.54698	4881.14	13.6
Dominica	2003	1.77523	5016.09	10.56
Dominica	2004	2.1043	5354.8	11.4
Dominica	2005	2.16093	5304.13	10.02
Dominica	2006	2.25917	5677.05	9.82
Dominica	2007	2.38459	6126.85	7.75
Dominica	2008	2.40906	6661.47	7.96
Dominica	2009	2.38126	7109.98	7.48
Dominica	2010	2.50891	7182.4	10.28
Dominica	2011	2.21262	7288.5	13.8
Dominica	2012	2.42422	7054.88	11.33
Dominica	2013	2.49059	7240.68	11.41
Dominica	2014	2.59474	7502.12	9.86
Dominica	2015	2.58403	7724.04	8.68
Dominica	2016	2.60435	8223.04	10.74
Dominica	2017	2.35217	7408.09	9.67
Dominica	2018	2.33399	7833.2	8.17
Dominica	2019	2.43742	8561.59	7.91
Dominica	2020	2.26127	7003.47	8.31
Dominican Republic	1990	1.10264	992.239	28.02
Dominican Republic	1991	1.13069	1349.81	28.17
Dominican Republic	1992	1.29527	1562.52	25.36
Dominican Republic	1993	1.25664	1726.63	26.85
Dominican Republic	1994	1.44205	1896.02	24.44
Dominican Republic	1995	1.50509	2114.09	22.34
Dominican Republic	1996	1.58862	2276.7	20.31
Dominican Republic	1997	1.77947	2456.11	18.25
Dominican Republic	1998	2.00626	2616.75	20.43
Dominican Republic	1999	2.11547	2631.74	19.9
Dominican Republic	2000	2.18605	2845.85	19.11
Dominican Republic	2001	2.18983	2953.25	18.89
Dominican Republic	2002	2.37452	3085.52	17.94
Dominican Republic	2003	2.09927	2399.5	18.94
Dominican Republic	2004	1.91109	2468.44	20.67
Dominican Republic	2005	2.03942	3903.82	19.44
Dominican Republic	2006	2.1939	4080.05	17.98
Dominican Republic	2007	2.19383	4676.08	17.89
Dominican Republic	2008	2.16123	5053.33	17.68
Dominican Republic	2009	2.03742	5002.15	17.34
Dominican Republic	2010	2.11552	5509.57	16.91
Dominican Republic	2011	2.11172	5859.38	16.75
Dominican Republic	2012	2.16147	6049.47	16.48
Dominican Republic	2013	2.09581	6171.3	16.55
Dominican Republic	2014	2.08621	6533.67	17.28
Dominican Republic	2015	2.26705	6838.94	14.88
Dominican Republic	2016	2.3361	7191.07	15.31
Dominican Republic	2017	2.21196	7513.5	16.87
Dominican Republic	2018	2.35622	7947.16	15.95
Dominican Republic	2019	2.36863	8173.34	14.89
Dominican Republic	2020	2.08018	7167.91	16.69
Ecuador	1990	1.47587	1458.33	24.2
Ecuador	1991	1.47294	1589.75	24.17
Ecuador	1992	1.54342	1657.86	20.8
Ecuador	1993	1.52278	1701.16	21.62
Ecuador	1994	1.65709	2001.18	20.85
Ecuador	1995	1.80924	2113.26	20.36
Ecuador	1996	2.03798	2142.33	19.29
Ecuador	1997	2.08158	2349.22	16.54
Ecuador	1998	2.00578	2293.66	18.19
Ecuador	1999	1.74141	1582.76	19.58
Ecuador	2000	1.74644	1451.53	19.43
Ecuador	2001	1.88793	1904.81	17.05
Ecuador	2002	1.84936	2184.21	17.1
Ecuador	2003	1.85365	2438.34	16.55
Ecuador	2004	1.93413	2703.57	16.73
Ecuador	2005	2.0494	3014.31	16.16
Ecuador	2006	2.15049	3340.84	14.19
Ecuador	2007	2.14961	3579.03	15.88
Ecuador	2008	2.18586	4260.43	15.32
Ecuador	2009	2.34003	4240.7	12.87
Ecuador	2010	2.48533	4640.25	11.79
Ecuador	2011	2.43452	5202.66	13.15
Ecuador	2012	2.39508	5678.46	13.2
Ecuador	2013	2.52504	6050.35	11.85
Ecuador	2014	2.61945	6374.63	12.18
Ecuador	2015	2.5556	6130.59	13.07
Ecuador	2016	2.42048	6079.09	14.75
Ecuador	2017	2.30876	6246.4	17.05
Ecuador	2018	2.36683	6321.35	16.33
Ecuador	2019	2.28506	6233.26	17.73
Ecuador	2020	1.95758	5645.2	20.1
Egypt, Arab Rep.	1990	1.53362	751.187	8.96
Egypt, Arab Rep.	1991	1.52479	637.898	9.35
Egypt, Arab Rep.	1992	1.51533	697.726	9.07
Egypt, Arab Rep.	1993	1.50959	758.83	9.17
Egypt, Arab Rep.	1994	1.40023	826.719	9.99
Egypt, Arab Rep.	1995	1.4606	937.543	9.41
Egypt, Arab Rep.	1996	1.50903	1031.49	9.03
Egypt, Arab Rep.	1997	1.5831	1170.8	8.64
Egypt, Arab Rep.	1998	1.62146	1239.35	8.5
Egypt, Arab Rep.	1999	1.66698	1297.57	8.78
Egypt, Arab Rep.	2000	1.60589	1398.86	8.26
Egypt, Arab Rep.	2001	1.73915	1327.1	7.82
Egypt, Arab Rep.	2002	1.73995	1144.53	7.35
Egypt, Arab Rep.	2003	1.75111	1056.94	7.45
Egypt, Arab Rep.	2004	1.86403	1016.25	7.57
Egypt, Arab Rep.	2005	2.05143	1133.11	6.48
Egypt, Arab Rep.	2006	2.11764	1332.34	6.22
Egypt, Arab Rep.	2007	2.23058	1586.47	6.05
Egypt, Arab Rep.	2008	2.26532	1941.9	5.88
Egypt, Arab Rep.	2009	2.31179	2212.22	5.65
Egypt, Arab Rep.	2010	2.29579	2509.77	5.37
Egypt, Arab Rep.	2011	2.30681	2645.62	5.43
Egypt, Arab Rep.	2012	2.35642	3059.14	5.29
Egypt, Arab Rep.	2013	2.29023	3088.89	5.28
Egypt, Arab Rep.	2014	2.29225	3196.86	5.38
Egypt, Arab Rep.	2015	2.31554	3370.38	5.28
Egypt, Arab Rep.	2016	2.35935	3331.61	5.07
Egypt, Arab Rep.	2017	2.40242	2439.97	4.93
Egypt, Arab Rep.	2018	2.29402	2531.2	5.03
Egypt, Arab Rep.	2019	2.06316	3017.26	6.23
Egypt, Arab Rep.	2020	1.96112	3571.56	6.51
El Salvador	1990	0.444051	897.593	67.14
El Salvador	1991	0.561483	961.779	64.73
El Salvador	1992	0.604066	1047.04	61.69
El Salvador	1993	0.696734	1186.34	59.34
El Salvador	1994	0.78329	1348.91	57.19
El Salvador	1995	0.863123	1552.13	54.71
El Salvador	1996	0.757253	1653.63	56.93
El Salvador	1997	0.910411	1749.5	53.01
El Salvador	1998	0.962807	1858.37	51.72
El Salvador	1999	0.946344	1904.87	51.03
El Salvador	2000	0.94514	1977.84	33.51
El Salvador	2001	0.980045	2051.16	33.11
El Salvador	2002	0.987361	2106.74	34.02
El Salvador	2003	1.0802	2197.48	33.85
El Salvador	2004	1.10623	2273.96	33.33
El Salvador	2005	1.13225	2434.32	34.08
El Salvador	2006	1.19895	2651.43	34.76
El Salvador	2007	1.26222	2814.59	28.24
El Salvador	2008	1.13871	2964.17	31.5
El Salvador	2009	1.09614	2889.69	32.2
El Salvador	2010	1.06954	3017.31	32.62
El Salvador	2011	1.1045	3304.97	29.52
El Salvador	2012	1.09906	3471.05	30.27
El Salvador	2013	1.04368	3555.16	27.54
El Salvador	2014	1.06163	3638.52	23.95
El Salvador	2015	1.12302	3761.51	21.03
El Salvador	2016	1.13992	3870.31	20.71
El Salvador	2017	1.01249	3986.05	24.99
El Salvador	2018	1.09059	4145.86	23.21
El Salvador	2019	1.25994	4280.29	19.38
El Salvador	2020	1.01328	3961.73	23.7
Equatorial Guinea	1990	0.149501	240.833	84.66
Equatorial Guinea	1991	0.150266	229.552	83.85
Equatorial Guinea	1992	1.799	268.697	83.9
Equatorial Guinea	1993	1.87319	261.512	81.27
Equatorial Guinea	1994	1.9454	186.682	80.55
Equatorial Guinea	1995	1.99201	252.975	78.67
Equatorial Guinea	1996	2.10257	399.028	73.48
Equatorial Guinea	1997	2.78729	730.449	63.59
Equatorial Guinea	1998	3.25836	588.642	58.2
Equatorial Guinea	1999	5.04863	948.23	54.57
Equatorial Guinea	2000	2.89397	1527.06	45.85
Equatorial Guinea	2001	4.02158	2031.42	46.12
Equatorial Guinea	2002	3.37283	2395.85	31.31
Equatorial Guinea	2003	3.53978	3146.52	29.49
Equatorial Guinea	2004	6.67703	5337.61	7.2
Equatorial Guinea	2005	6.48749	9502.86	7.1
Equatorial Guinea	2006	6.16776	11140.2	6.99
Equatorial Guinea	2007	6.66748	13776.9	8.49
Equatorial Guinea	2008	5.8455	19849.7	7.23
Equatorial Guinea	2009	5.81219	14398.8	9.24
Equatorial Guinea	2010	5.52551	14905.5	5.74
Equatorial Guinea	2011	5.31991	18659.4	5.58
Equatorial Guinea	2012	4.91683	18756.4	4.42
Equatorial Guinea	2013	4.81534	17644.6	3.68
Equatorial Guinea	2014	4.59132	16804.9	4.88
Equatorial Guinea	2015	4.07892	9788.98	5.54
Equatorial Guinea	2016	4.16755	8035.31	4.78
Equatorial Guinea	2017	3.70119	8410.4	4.24
Equatorial Guinea	2018	3.3743	8719.19	5.91
Equatorial Guinea	2019	3.13999	7317.39	8.12
Equatorial Guinea	2020	2.72573	6198.94	6.97
Eswatini	1990	1.28944	1305.25	62.23
Eswatini	1991	1.22096	1299.45	61.78
Eswatini	1992	0.982744	1388.68	63.23
Eswatini	1993	0.856782	1423.45	62.17
Eswatini	1994	1.52547	1488.14	55.32
Eswatini	1995	1.4818	1781.71	54.65
Eswatini	1996	1.16168	1646.22	63
Eswatini	1997	1.16065	1732.77	54.96
Eswatini	1998	1.16599	1568.82	56.79
Eswatini	1999	1.23501	1519.97	56.02
Eswatini	2000	1.05833	1686.66	59.39
Eswatini	2001	1.06184	1481.16	61.24
Eswatini	2002	1.02283	1362.97	63.65
Eswatini	2003	0.941162	2075.56	65.6
Eswatini	2004	0.924783	2599.15	65.64
Eswatini	2005	0.916609	2964.97	66.56
Eswatini	2006	0.919428	3053.93	71.42
Eswatini	2007	0.945196	3200.51	71.35
Eswatini	2008	0.922679	3022.46	72.68
Eswatini	2009	0.951971	3270.14	70.83
Eswatini	2010	0.772056	4035.53	72.39
Eswatini	2011	0.737219	4360.96	72.52
Eswatini	2012	0.725453	4396.58	71.41
Eswatini	2013	0.855749	4111.13	69.7
Eswatini	2014	0.868133	3928.52	71.67
Eswatini	2015	0.895906	3583.31	71.68
Eswatini	2016	0.976785	3339.99	69.61
Eswatini	2017	0.960404	3824.05	65.35
Eswatini	2018	0.952924	4021.45	65.72
Eswatini	2019	0.999903	3818.54	65.47
Eswatini	2020	0.972088	3372.9	66.01
Ethiopia	1990	0.0482622	254.295	96.3
Ethiopia	1991	0.0467205	269.615	96.38
Ethiopia	1992	0.0291704	201.744	97.51
Ethiopia	1993	0.0360892	164.165	96.92
Ethiopia	1994	0.0406579	124.558	96.57
Ethiopia	1995	0.0447957	133.341	96.28
Ethiopia	1996	0.0483675	144.032	95.99
Ethiopia	1997	0.0499465	140.27	95.85
Ethiopia	1998	0.051121	123.83	95.72
Ethiopia	1999	0.0488125	118.333	95.81
Ethiopia	2000	0.0530643	122.962	95.55
Ethiopia	2001	0.0637695	119.262	94.6
Ethiopia	2002	0.064321	110.461	94.53
Ethiopia	2003	0.0686412	117.86	94.23
Ethiopia	2004	0.0708383	134.542	94.13
Ethiopia	2005	0.0651801	160.077	94.73
Ethiopia	2006	0.0678219	191.751	94.54
Ethiopia	2007	0.072729	240.348	94.16
Ethiopia	2008	0.0769076	320.861	94.09
Ethiopia	2009	0.0753208	373.894	94.18
Ethiopia	2010	0.0725388	335.438	94.11
Ethiopia	2011	0.0822443	348.001	93.55
Ethiopia	2012	0.0906181	458.551	93.24
Ethiopia	2013	0.104968	490.792	92.42
Ethiopia	2014	0.12522	557.534	91.16
Ethiopia	2015	0.127316	630.313	91.46
Ethiopia	2016	0.144807	705.618	90.37
Ethiopia	2017	0.14679	755.753	90.2
Ethiopia	2018	0.15323	758.298	89.73
Ethiopia	2019	0.155169	840.45	89.5
Ethiopia	2020	0.154432	918.653	89.52
Fiji	1990	0.913573	1713.18	57.14
Fiji	1991	0.918859	1763.29	55.46
Fiji	1992	0.963769	1947.5	56.23
Fiji	1993	0.94411	2073.12	57.57
Fiji	1994	0.939969	2308.71	61.87
Fiji	1995	0.948784	2486.98	58.38
Fiji	1996	1.01514	2672.44	57.28
Fiji	1997	0.976805	2597.93	51.63
Fiji	1998	0.9414	2031.03	45.39
Fiji	1999	0.954942	2351.72	54.22
Fiji	2000	1.00489	2015.86	50.06
Fiji	2001	1.23663	1964.13	40.44
Fiji	2002	1.0319	2157.08	48.98
Fiji	2003	1.20761	2680.27	40.83
Fiji	2004	1.52257	3124.61	35.72
Fiji	2005	1.22422	3406.48	40.02
Fiji	2006	1.35888	3483.6	39.07
Fiji	2007	1.26739	3793.1	36.04
Fiji	2008	0.962831	3928.92	42.13
Fiji	2009	0.850582	3184.69	41.62
Fiji	2010	1.2443	3469.15	27.95
Fiji	2011	1.16232	4160.72	33.38
Fiji	2012	1.09049	4359.79	33.26
Fiji	2013	1.16799	4586.96	32.81
Fiji	2014	1.32553	5305.06	33.17
Fiji	2015	1.37789	5105.19	32.74
Fiji	2016	1.30514	5368.43	27.68
Fiji	2017	1.44839	5825.2	28.55
Fiji	2018	1.50947	6073.39	25.8
Fiji	2019	1.51721	5927.72	26.48
Fiji	2020	1.1171	4815.69	31.79
Finland	1990	10.9423	28364.6	24.51
Finland	1991	10.9963	25484.7	24.03
Finland	1992	10.369	22319.1	25.12
Finland	1993	10.5521	17608.8	26
Finland	1994	11.7775	20301.3	25.13
Finland	1995	10.9818	26271.6	27.27
Finland	1996	12.2107	25783.5	26.87
Finland	1997	11.7949	24691.9	28.83
Finland	1998	11.112	26009.3	30.5
Finland	1999	10.9399	26186.2	30.24
Finland	2000	10.6444	24345.9	31.68
Finland	2001	11.7749	24967.8	29.25
Finland	2002	12.1985	26997.8	29.52
Finland	2003	13.7556	32927.7	28.35
Finland	2004	12.9458	37772.2	31.1
Finland	2005	10.5717	39054.9	31.52
Finland	2006	12.7272	41222.6	31.25
Finland	2007	12.3097	48476.4	31.8
Finland	2008	10.6636	53772.8	34.61
Finland	2009	10.1484	47481.5	32.46
Finland	2010	11.6581	46505.3	33.43
Finland	2011	10.2303	51148.9	35.14
Finland	2012	9.12604	47708.1	38.72
Finland	2013	9.22809	49892.2	38.52
Finland	2014	8.45218	50327.2	41.25
Finland	2015	7.8137	42801.9	43.23
Finland	2016	8.31625	43814	42.4
Finland	2017	7.80932	46412.1	44.48
Finland	2018	8.04919	49987.6	44.3
Finland	2019	7.42304	48629.9	45.6
Finland	2020	6.57015	49169.7	47.49
France	1990	6.13834	21865.6	10.54
France	1991	6.50115	21675.7	11.13
France	1992	6.26433	23814.2	11.37
France	1993	5.9135	22380.3	10.97
France	1994	5.80633	23496.4	11.05
France	1995	5.91638	26889.4	10.81
France	1996	6.15765	26870.3	10.59
France	1997	5.98867	24226.9	10.07
France	1998	6.33269	24971.6	9.79
France	1999	6.19795	24678.4	9.86
France	2000	6.12652	22416.4	9.32
France	2001	6.14105	22449.3	9.46
France	2002	6.00436	24288.3	8.73
France	2003	6.05296	29627.9	8.91
France	2004	6.02632	33797.2	8.95
France	2005	6.02668	34768.2	8.66
France	2006	5.84239	36470.2	8.52
France	2007	5.67076	41557.6	9.46
France	2008	5.56404	45516	10.6
France	2009	5.31414	41737.8	11.32
France	2010	5.35041	40676.1	11.99
France	2011	5.12711	43846.5	10.65
France	2012	5.15236	40870.9	12.35
France	2013	5.1279	42602.7	13.44
France	2014	4.61481	43068.5	13.19
France	2015	4.67594	36652.9	13.34
France	2016	4.70348	37062.5	14.25
France	2017	4.74792	38781	14.12
France	2018	4.57052	41557.9	15.21
France	2019	4.46016	40494.9	15.53
France	2020	3.95368	39179.7	16.87
Gabon	1990	4.16989	6055.06	78.28
Gabon	1991	4.51147	5349.45	75.15
Gabon	1992	4.3683	5390.54	74.79
Gabon	1993	4.36924	4109.9	73.81
Gabon	1994	4.22043	3832.09	72.9
Gabon	1995	4.64457	4419.79	71.95
Gabon	1996	5.04611	4948.75	71.49
Gabon	1997	4.71682	4514.99	69.98
Gabon	1998	5.28114	3705.82	69.67
Gabon	1999	4.85821	3758.16	71.35
Gabon	2000	4.77636	3991.16	72.78
Gabon	2001	4.76488	3844.56	72.42
Gabon	2002	4.43871	3976.65	79.82
Gabon	2003	4.66948	4724.25	83.63
Gabon	2004	4.29825	5483.14	85.78
Gabon	2005	4.15421	6570.96	85.25
Gabon	2006	3.61862	6873.45	86.16
Gabon	2007	3.18828	8036.92	87.35
Gabon	2008	3.2954	9732.23	87.32
Gabon	2009	3.14935	7325.91	87.94
Gabon	2010	3.36747	8399.6	85.83
Gabon	2011	3.25932	10273.8	79.7
Gabon	2012	3.05001	9348.51	75.48
Gabon	2013	3.04394	9250.08	82.18
Gabon	2014	3.03126	9255.37	81.29
Gabon	2015	3.01491	7090.45	81.94
Gabon	2016	3.05996	6722.2	80.94
Gabon	2017	2.49727	6975.7	90.1
Gabon	2018	2.33594	7694.91	90.08
Gabon	2019	2.35176	7523.86	89.78
Gabon	2020	2.33327	6680.08	90.12
Gambia, The	1990	0.186909	304.708	61.98
Gambia, The	1991	0.182827	637.091	62.33
Gambia, The	1992	0.175753	633.681	63.45
Gambia, The	1993	0.17735	646.268	63.27
Gambia, The	1994	0.171824	619.044	61.58
Gambia, The	1995	0.174616	632.771	60.15
Gambia, The	1996	0.171922	663.169	59.65
Gambia, The	1997	0.174108	610.199	58.74
Gambia, The	1998	0.18058	619.593	57.47
Gambia, The	1999	0.186108	583.405	56.32
Gambia, The	2000	0.170291	544.621	62.86
Gambia, The	2001	0.208591	464.64	59.61
Gambia, The	2002	0.194584	379.862	60.97
Gambia, The	2003	0.189113	310.957	62.41
Gambia, The	2004	0.195134	596.629	61.25
Gambia, The	2005	0.19845	618.96	61.71
Gambia, The	2006	0.208731	615.974	60.21
Gambia, The	2007	0.231743	725.092	57.27
Gambia, The	2008	0.23493	857.858	56.28
Gambia, The	2009	0.258184	772.125	53.91
Gambia, The	2010	0.224129	796.632	56.6
Gambia, The	2011	0.22365	705.477	56.24
Gambia, The	2012	0.219746	686.558	56.95
Gambia, The	2013	0.202648	647.386	59.33
Gambia, The	2014	0.231519	561.65	53.17
Gambia, The	2015	0.260038	611.671	48.95
Gambia, The	2016	0.255998	640.676	48.62
Gambia, The	2017	0.252942	632.001	48.02
Gambia, The	2018	0.244507	683.325	48.09
Gambia, The	2019	0.2419	722.875	47.32
Gambia, The	2020	0.23753	704.03	49.74
Georgia	1990	6.97382	1561.85	12.77
Georgia	1991	5.27428	1323.44	14.12
Georgia	1992	4.11879	765.364	18.54
Georgia	1993	3.27701	550.04	26.02
Georgia	1994	2.15957	519.858	22.7
Georgia	1995	1.75565	578.345	46.4
Georgia	1996	1.41668	689.059	42.75
Georgia	1997	1.26874	807.032	44.36
Georgia	1998	1.17597	851.516	47.53
Georgia	1999	1.0878	673.538	49.66
Georgia	2000	1.17063	749.909	47.25
Georgia	2001	0.875903	801.984	53.15
Georgia	2002	0.743594	853.526	56.76
Georgia	2003	0.79894	1010.03	55.33
Georgia	2004	0.858876	1305.05	54.53
Georgia	2005	1.08729	1642.78	41.48
Georgia	2006	1.21157	1996.02	37.22
Georgia	2007	1.45761	2635.37	36.22
Georgia	2008	1.25734	3324.75	36.3
Georgia	2009	1.47448	2822.69	36.72
Georgia	2010	1.40547	3233.22	39.15
Georgia	2011	1.73616	4021.76	31.53
Georgia	2012	1.929	4421.93	28.69
Georgia	2013	2.15834	4623.88	32.41
Georgia	2014	2.32671	4739.28	30.69
Georgia	2015	2.52314	4014.11	27.54
Georgia	2016	2.63275	4062.13	27.18
Georgia	2017	2.65748	4356.93	27.52
Georgia	2018	2.60971	4722.04	27.37
Georgia	2019	2.83579	4696.15	24.69
Georgia	2020	2.75471	4255.74	23.45
Germany	1990	12.0266	22304	2.1
Germany	1991	11.6548	23357.8	1.99
Germany	1992	11.0738	26438.2	2.06
Germany	1993	10.9302	25522.6	2.11
Germany	1994	10.7553	27076.6	2.27
Germany	1995	10.7086	31658.3	2.32
Germany	1996	11.04	30485.9	2.25
Germany	1997	10.6375	26964	2.82
Germany	1998	10.5458	27289.1	3.05
Germany	1999	10.1534	26734.9	3.26
Germany	2000	10.0994	23694.8	3.7
Germany	2001	10.2936	23628.3	3.9
Germany	2002	10.103	25197.3	4.41
Germany	2003	10.1388	30310.4	5.44
Germany	2004	9.95045	34106.7	6.34
Germany	2005	9.72946	34520.2	7.28
Germany	2006	9.88648	36353.9	8.59
Germany	2007	9.52762	41640.1	10.47
Germany	2008	9.61746	45612.7	10.25
Germany	2009	8.97173	41650.4	10.72
Germany	2010	9.45339	41572.5	11.61
Germany	2011	9.299	46705.9	12.54
Germany	2012	9.45129	43855.9	13.64
Germany	2013	9.62423	46298.9	13.63
Germany	2014	9.08853	48023.9	14.02
Germany	2015	9.08734	41103.3	14.55
Germany	2016	9.07297	42136.1	14.24
Germany	2017	8.85834	44652.6	15.22
Germany	2018	8.53704	47939.3	16.04
Germany	2019	7.92719	46805.1	17.07
Germany	2020	7.25522	46749.5	18.6
Ghana	1990	0.162938	381.246	80.63
Ghana	1991	0.142469	416.776	82.93
Ghana	1992	0.16363	395.043	81
Ghana	1993	0.162014	358.631	81.3
Ghana	1994	0.171036	319.607	80.56
Ghana	1995	0.182604	370.688	79.79
Ghana	1996	0.195208	388.533	78.83
Ghana	1997	0.197317	377.24	78.34
Ghana	1998	0.290611	399.796	73.58
Ghana	1999	0.303435	402.471	72.79
Ghana	2000	0.251684	253.38	71.62
Ghana	2001	0.269589	263.17	69.32
Ghana	2002	0.321302	297.047	65.68
Ghana	2003	0.299163	357.848	64.47
Ghana	2004	0.270459	405.425	62.38
Ghana	2005	0.28142	477.601	61.43
Ghana	2006	0.337618	904.17	58.56
Ghana	2007	0.355086	1047.2	54.53
Ghana	2008	0.327504	1178.96	57.34
Ghana	2009	0.373548	1044	51.9
Ghana	2010	0.405971	1258.96	51.91
Ghana	2011	0.412239	1501.06	50.09
Ghana	2012	0.479415	1536.62	46.5
Ghana	2013	0.504974	2282.41	46.19
Ghana	2014	0.474058	1942.92	47.69
Ghana	2015	0.496025	1711.27	44.02
Ghana	2016	0.492155	1900.4	45.22
Ghana	2017	0.50079	1998.72	45.28
Ghana	2018	0.543393	2180.03	42.13
Ghana	2019	0.572265	2167.93	42.6
Ghana	2020	0.602887	2176.58	40.25
Greece	1990	7.416	9600.19	7.81
Greece	1991	7.34676	10188.4	8.32
Greece	1992	7.51769	11176.5	7.9
Greece	1993	7.46537	10402	8
Greece	1994	7.58408	11091.3	8.04
Greece	1995	7.84258	12959.3	8.31
Greece	1996	7.80048	13749.1	8.21
Greece	1997	7.85664	13427.8	8
Greece	1998	8.12715	13472.1	7.56
Greece	1999	8.12098	13249.7	8.01
Greece	2000	8.74165	12072.9	7.82
Greece	2001	8.894	12549	7.11
Greece	2002	8.86039	14177.6	7.33
Greece	2003	9.17057	18518.4	7.6
Greece	2004	9.11395	21995.5	7.85
Greece	2005	9.27864	22560.1	8.01
Greece	2006	9.13788	24821.9	8.51
Greece	2007	9.44111	28864	8.05
Greece	2008	9.06364	32128	8.32
Greece	2009	8.52976	29828.8	9.18
Greece	2010	7.87481	26716.6	11.38
Greece	2011	7.6135	25483.9	11.38
Greece	2012	7.25081	21913	14.17
Greece	2013	6.61038	21787.8	16.61
Greece	2014	6.38506	21616.7	16.41
Greece	2015	6.28509	18083.9	17.47
Greece	2016	6.20349	17924	16.41
Greece	2017	6.21083	18582.1	16.38
Greece	2018	6.05813	19757	17.86
Greece	2019	5.59528	19143.9	18.52
Greece	2020	4.76718	17617.3	20.08
Grenada	1990	1.16006	2807.75	8.34
Grenada	1991	1.22095	3014.87	8.1
Grenada	1992	1.24208	3069.68	7.74
Grenada	1993	1.2655	3032.23	8.1
Grenada	1994	1.34627	3151.1	7.43
Grenada	1995	1.43571	3288.22	7.44
Grenada	1996	1.65004	3499.53	6.17
Grenada	1997	1.73569	3715.72	8.34
Grenada	1998	1.86441	4198.72	10.15
Grenada	1999	1.92093	4512.22	10.33
Grenada	2000	1.84861	4840.68	10.49
Grenada	2001	1.91966	4821.78	10.42
Grenada	2002	1.94491	4992.44	10.47
Grenada	2003	2.0526	5435.15	10.43
Grenada	2004	1.97962	5470.6	10.56
Grenada	2005	2.06795	6308.67	10.58
Grenada	2006	2.12546	6295.28	10.37
Grenada	2007	2.2448	6790.63	9.89
Grenada	2008	2.3249	7343.45	10.69
Grenada	2009	2.31702	6810.44	10.46
Grenada	2010	2.39918	6760.97	10.53
Grenada	2011	2.26509	6775.75	11.27
Grenada	2012	2.40355	6900.77	11.37
Grenada	2013	2.71153	7205.25	10.93
Grenada	2014	2.14881	7726.38	11.27
Grenada	2015	2.29114	8379.62	11.07
Grenada	2016	2.31232	8849.51	11.4
Grenada	2017	2.37759	9309.26	11.48
Grenada	2018	2.6289	9574.31	10.69
Grenada	2019	2.82096	9887.92	10.37
Grenada	2020	2.62407	8437.54	10.36
Guatemala	1990	0.43447	845.315	74.95
Guatemala	1991	0.433987	1011.76	74.21
Guatemala	1992	0.506588	1093.96	72.16
Guatemala	1993	0.522745	1164.38	69.79
Guatemala	1994	0.542504	1293.47	68.33
Guatemala	1995	0.619154	1424.68	64.98
Guatemala	1996	0.588596	1487.61	65.57
Guatemala	1997	0.608647	1649	65.13
Guatemala	1998	0.751868	1755.85	61.97
Guatemala	1999	0.726589	1619.51	64.54
Guatemala	2000	0.814797	1664.31	62.66
Guatemala	2001	0.828871	1550.36	61.26
Guatemala	2002	0.863905	1682.99	63.76
Guatemala	2003	0.851254	1737.88	64.29
Guatemala	2004	0.850048	1859.1	66.1
Guatemala	2005	0.892596	2068.49	65.24
Guatemala	2006	0.874125	2251.08	64.73
Guatemala	2007	0.923216	2490.75	63.28
Guatemala	2008	0.820442	2802.45	66.51
Guatemala	2009	0.848874	2651.83	65.27
Guatemala	2010	0.804898	2852.56	67.08
Guatemala	2011	0.810859	3228.04	67.09
Guatemala	2012	0.824229	3355.03	67.36
Guatemala	2013	0.867211	3522.77	67.19
Guatemala	2014	0.914557	3779.63	66.25
Guatemala	2015	1.05707	3994.63	63.29
Guatemala	2016	1.10262	4173.28	63.24
Guatemala	2017	1.02752	4454.02	64.99
Guatemala	2018	1.10575	4485.75	64.02
Guatemala	2019	1.14537	4647.81	62.82
Guatemala	2020	1.00041	4609.9	65.46
Guinea	1990	0.157236	419.687	89.47
Guinea	1991	0.154919	455.741	89.6
Guinea	1992	0.15446	480.756	86.55
Guinea	1993	0.154014	465.378	86.2
Guinea	1994	0.154487	465.855	85.98
Guinea	1995	0.155523	494.582	89.95
Guinea	1996	0.160143	503.568	88.76
Guinea	1997	0.164469	482.442	85.21
Guinea	1998	0.170484	448.965	84.31
Guinea	1999	0.175403	423.404	86.27
Guinea	2000	0.17931	359.287	85.52
Guinea	2001	0.185715	335.014	84.84
Guinea	2002	0.190084	343.935	84.27
Guinea	2003	0.194693	392.88	83.47
Guinea	2004	0.197845	405.696	83.19
Guinea	2005	0.200829	321.339	81.56
Guinea	2006	0.203781	452.276	81.06
Guinea	2007	0.207236	657.993	80.36
Guinea	2008	0.205812	712.099	80.15
Guinea	2009	0.211958	670.261	79.25
Guinea	2010	0.243683	667.282	75.71
Guinea	2011	0.249028	644.503	74.75
Guinea	2012	0.228832	707.968	76.36
Guinea	2013	0.195379	757.692	78.53
Guinea	2014	0.196385	774.569	78.57
Guinea	2015	0.216953	756.426	76.23
Guinea	2016	0.235228	720.473	75.29
Guinea	2017	0.271355	843.464	71.96
Guinea	2018	0.297494	944.417	73.18
Guinea	2019	0.350766	1043.9	68.27
Guinea	2020	0.343646	1073.66	65.77
Guinea-Bissau	1990	0.17657	250.59	88.58
Guinea-Bissau	1991	0.17417	258.74	88.57
Guinea-Bissau	1992	0.173623	221.246	88.51
Guinea-Bissau	1993	0.175252	224.157	88.04
Guinea-Bissau	1994	0.1685	216.241	88.52
Guinea-Bissau	1995	0.165589	227.32	88.55
Guinea-Bissau	1996	0.155181	237.085	89.4
Guinea-Bissau	1997	0.169729	231.023	88.36
Guinea-Bissau	1998	0.145599	174.362	89.02
Guinea-Bissau	1999	0.15881	186.035	88.06
Guinea-Bissau	2000	0.11943	301.496	91.24
Guinea-Bissau	2001	0.117864	312.254	91.21
Guinea-Bissau	2002	0.11947	324.97	91.04
Guinea-Bissau	2003	0.148291	362.906	89.05
Guinea-Bissau	2004	0.152486	394.996	88.55
Guinea-Bissau	2005	0.151843	425.472	88.53
Guinea-Bissau	2006	0.153243	418.902	88.29
Guinea-Bissau	2007	0.158489	480.439	87.9
Guinea-Bissau	2008	0.150225	583.268	88.42
Guinea-Bissau	2009	0.153615	543.562	87.89
Guinea-Bissau	2010	0.153775	542.284	87.81
Guinea-Bissau	2011	0.151335	683.534	87.87
Guinea-Bissau	2012	0.148846	598.573	87.81
Guinea-Bissau	2013	0.145722	616.16	87.71
Guinea-Bissau	2014	0.151207	605.123	87.28
Guinea-Bissau	2015	0.157581	585.957	87.15
Guinea-Bissau	2016	0.166253	642.666	86.77
Guinea-Bissau	2017	0.1631	718.246	86.75
Guinea-Bissau	2018	0.165095	781.644	86.57
Guinea-Bissau	2019	0.165089	730.611	86.2
Guinea-Bissau	2020	0.163208	710.258	87.22
Guyana	1990	1.56856	530.818	55.06
Guyana	1991	1.5377	468.398	41.59
Guyana	1992	1.45061	501.442	43.17
Guyana	1993	1.45479	607.746	43.11
Guyana	1994	1.88527	721.603	32.3
Guyana	1995	2.03621	826.973	30.96
Guyana	1996	2.09668	936.084	29.04
Guyana	1997	2.28042	991.959	27.44
Guyana	1998	2.30951	948.24	27.62
Guyana	1999	2.28993	916.546	26.64
Guyana	2000	2.18734	938.893	30.56
Guyana	2001	2.16344	937.298	31.17
Guyana	2002	2.13317	955.03	34.42
Guyana	2003	2.12711	976.993	34.82
Guyana	2004	2.19838	1036.02	35.71
Guyana	2005	1.95022	1085.78	34.87
Guyana	2006	1.75746	3138.08	37.02
Guyana	2007	2.12182	3609.91	33.31
Guyana	2008	2.1265	4011.39	32.74
Guyana	2009	2.16597	4213.82	31.63
Guyana	2010	2.35222	4589.87	30.95
Guyana	2011	2.46107	4960	33.14
Guyana	2012	2.68937	5461.39	28.99
Guyana	2013	2.64323	5576.25	26.85
Guyana	2014	2.7471	5495.38	24.02
Guyana	2015	2.75476	5668.43	24.95
Guyana	2016	3.26524	5905.38	21.34
Guyana	2017	3.24113	6220.98	22.12
Guyana	2018	3.29351	6094.91	16.77
Guyana	2019	3.50033	6477.3	11.31
Guyana	2020	3.47277	6863.07	12.04
Haiti	1990	0.147346	447.096	87.16
Haiti	1991	0.141748	491.584	87.54
Haiti	1992	0.12504	313.239	87.7
Haiti	1993	0.094542	255.686	89.4
Haiti	1994	0.0252468	289.546	96.69
Haiti	1995	0.118298	368.847	86.99
Haiti	1996	0.13618	374.169	86.01
Haiti	1997	0.160982	421.842	84.56
Haiti	1998	0.162513	461.971	83.34
Haiti	1999	0.168316	506	82.04
Haiti	2000	0.176227	814.998	80.85
Haiti	2001	0.188035	743.911	80.88
Haiti	2002	0.210955	716.483	79.08
Haiti	2003	0.20543	575.557	79.02
Haiti	2004	0.185996	679.28	81.11
Haiti	2005	0.187096	771.535	81.11
Haiti	2006	0.18549	824.358	81.37
Haiti	2007	0.217115	979.6	79.26
Haiti	2008	0.211932	1089.58	79.64
Haiti	2009	0.204653	1191.8	80.33
Haiti	2010	0.249744	1204.86	78.99
Haiti	2011	0.270992	1306.85	79.01
Haiti	2012	0.238941	1356.17	82.19
Haiti	2013	0.258338	1452.31	80.39
Haiti	2014	0.290139	1454.65	77.77
Haiti	2015	0.310537	1405.71	76.12
Haiti	2016	0.314037	1313.19	76.13
Haiti	2017	0.306184	1389.36	76.17
Haiti	2018	0.29873	1489.58	76.25
Haiti	2019	0.297241	1345.48	76.37
Haiti	2020	0.283815	1283.14	76.31
Honduras	1990	0.48557	974.229	70.13
Honduras	1991	0.472321	894.51	70.21
Honduras	1992	0.511565	924.96	67.75
Honduras	1993	0.527703	896.284	66.73
Honduras	1994	0.575294	821.216	63.95
Honduras	1995	0.66551	919.938	62.97
Honduras	1996	0.65332	872.582	62.63
Honduras	1997	0.657003	933.756	65.39
Honduras	1998	0.741693	1009.16	62.88
Honduras	1999	0.732582	990.298	53.9
Honduras	2000	0.749197	1079.61	55.24
Honduras	2001	0.848233	1118.94	50.4
Honduras	2002	0.867219	1119.42	49.76
Honduras	2003	0.93395	1142.81	47.94
Honduras	2004	1.02362	1201.25	46.7
Honduras	2005	0.921871	1289.82	51.37
Honduras	2006	1.02961	1409.58	52.22
Honduras	2007	1.07718	1559.89	50.57
Honduras	2008	1.0599	1713.42	49.97
Honduras	2009	0.975306	1762.35	50.45
Honduras	2010	0.937979	1874.27	53.63
Honduras	2011	1.09834	2053.96	50.92
Honduras	2012	1.13569	2107.35	49.39
Honduras	2013	1.08084	2064.55	51.1
Honduras	2014	1.08285	2164.42	52.16
Honduras	2015	1.13381	2257.23	50.74
Honduras	2016	1.09871	2295.54	52.66
Honduras	2017	0.974047	2403.31	45.6
Honduras	2018	0.922234	2457.69	48.83
Honduras	2019	1.02386	2519.37	46.16
Honduras	2020	0.872911	2354.12	50.09
Hungary	1990	6.49904	0	3.86
Hungary	1991	6.22286	3350.26	4.28
Hungary	1992	5.5936	3735.11	4.89
Hungary	1993	5.63671	3873.99	5.05
Hungary	1994	5.58661	4173.37	5.11
Hungary	1995	5.56022	4494.71	5.42
Hungary	1996	5.66905	4525.04	5.14
Hungary	1997	5.53813	4596.18	5.23
Hungary	1998	5.58641	4744.21	5.19
Hungary	1999	5.65669	4793.48	5.16
Hungary	2000	5.35045	4624.28	5.17
Hungary	2001	5.52442	5276.03	5.12
Hungary	2002	5.47318	6655.33	5.17
Hungary	2003	5.74427	8419.43	5.01
[truncated: 2,993 more rows]

## Sheet: Data set 1990 to 2000
Country	Year	Income Level	Region	CO2 emissions (metric tons per capita)	GDP per capita (current US$)	Renewable energy consumption (% of total final energy consumption)	Non Renewable energy consumption (% of total final energy consumption)
Albania	1990	Upper middle income	Europe & Central Asia	1.84404	617.23	25.5	74.5
Albania	1991	Upper middle income	Europe & Central Asia	1.26105	336.587	32.98	67.02
Albania	1992	Upper middle income	Europe & Central Asia	0.689644	200.852	46.78	53.22
Albania	1993	Upper middle income	Europe & Central Asia	0.644008	367.279	51.12	48.88
Albania	1994	Upper middle income	Europe & Central Asia	0.649938	586.416	51.43	48.57
Albania	1995	Upper middle income	Europe & Central Asia	0.612055	750.604	50.58	49.42
Albania	1996	Upper middle income	Europe & Central Asia	0.621206	1009.98	51.6	48.4
Albania	1997	Upper middle income	Europe & Central Asia	0.469831	717.38	55.93	44.07
Albania	1998	Upper middle income	Europe & Central Asia	0.576804	813.789	49.94	50.06
Albania	1999	Upper middle income	Europe & Central Asia	0.960297	1033.24	42.63	57.37
Albania	2000	Upper middle income	Europe & Central Asia	1.03157	1126.68	41.36	58.64
Albania	2001	Upper middle income	Europe & Central Asia	1.05687	1281.66	39.04	60.96
Albania	2002	Upper middle income	Europe & Central Asia	1.233	1425.12	35.82	64.18
Albania	2003	Upper middle income	Europe & Central Asia	1.36116	1846.12	33.67	66.33
Albania	2004	Upper middle income	Europe & Central Asia	1.42794	2373.58	35.84	64.16
Albania	2005	Upper middle income	Europe & Central Asia	1.36009	2673.79	36.77	63.23
Albania	2006	Upper middle income	Europe & Central Asia	1.36399	2972.74	31.62	68.38
Albania	2007	Upper middle income	Europe & Central Asia	1.4338	3595.04	32	68
Albania	2008	Upper middle income	Europe & Central Asia	1.42825	4370.54	35.79	64.21
Albania	2009	Upper middle income	Europe & Central Asia	1.49212	4114.13	37.09	62.91
Albania	2010	Upper middle income	Europe & Central Asia	1.64276	4094.35	36.99	63.01
Albania	2011	Upper middle income	Europe & Central Asia	1.76811	4437.14	35.84	64.16
Albania	2012	Upper middle income	Europe & Central Asia	1.56592	4247.63	39.91	60.09
Albania	2013	Upper middle income	Europe & Central Asia	1.65639	4413.06	41.14	58.86
Albania	2014	Upper middle income	Europe & Central Asia	1.79571	4578.63	38.56	61.44
Albania	2015	Upper middle income	Europe & Central Asia	1.66522	3952.8	38.49	61.51
Albania	2016	Upper middle income	Europe & Central Asia	1.59007	4124.06	39.44	60.56
Albania	2017	Upper middle income	Europe & Central Asia	1.88056	4531.03	36.94	63.06
Albania	2018	Upper middle income	Europe & Central Asia	1.85464	5287.66	37.83	62.17
Albania	2019	Upper middle income	Europe & Central Asia	1.74946	5396.21	40.11	59.89
Albania	2020	Upper middle income	Europe & Central Asia	1.54455	5343.04	44.58	55.42
Algeria	1990	Lower middle income	Middle East & North Africa	2.46637	2431.55	0.18	99.82
Algeria	1991	Lower middle income	Middle East & North Africa	2.54185	1749.29	0.32	99.68
Algeria	1992	Lower middle income	Middle East & North Africa	2.49902	1794.62	0.29	99.71
Algeria	1993	Lower middle income	Middle East & North Africa	2.64013	1825.88	0.48	99.52
Algeria	1994	Lower middle income	Middle East & North Africa	2.63472	1522.83	0.4	99.6
Algeria	1995	Lower middle income	Middle East & North Africa	2.68418	1466.54	0.42	99.58
Algeria	1996	Lower middle income	Middle East & North Africa	2.62635	1619.53	0.39	99.61
Algeria	1997	Lower middle income	Middle East & North Africa	2.52521	1634.47	0.47	99.53
Algeria	1998	Lower middle income	Middle East & North Africa	2.49457	1610.3	0.54	99.46
Algeria	1999	Lower middle income	Middle East & North Africa	2.55405	1602.86	0.51	99.49
Algeria	2000	Lower middle income	Middle East & North Africa	2.60107	1780.38	0.43	99.57
Algeria	2001	Lower middle income	Middle East & North Africa	2.52061	1754.58	0.43	99.57
Algeria	2002	Lower middle income	Middle East & North Africa	2.60569	1794.81	0.51	99.49
Algeria	2003	Lower middle income	Middle East & North Africa	2.7511	2117.05	0.47	99.53
Algeria	2004	Lower middle income	Middle East & North Africa	2.75276	2624.8	0.44	99.56
Algeria	2005	Lower middle income	Middle East & North Africa	2.85793	3131.33	0.58	99.42
Algeria	2006	Lower middle income	Middle East & North Africa	2.98515	3500.13	0.41	99.59
Algeria	2007	Lower middle income	Middle East & North Africa	3.0235	3971.8	0.41	99.59
Algeria	2008	Lower middle income	Middle East & North Africa	3.11677	4946.56	0.3	99.7
Algeria	2009	Lower middle income	Middle East & North Africa	3.18707	3898.48	0.31	99.69
Algeria	2010	Lower middle income	Middle East & North Africa	3.18436	4495.92	0.26	99.74
Algeria	2011	Lower middle income	Middle East & North Africa	3.30523	5473.28	0.18	99.82
Algeria	2012	Lower middle income	Middle East & North Africa	3.62137	5610.73	0.18	99.82
Algeria	2013	Lower middle income	Middle East & North Africa	3.65847	5519.78	0.13	99.87
Algeria	2014	Lower middle income	Middle East & North Africa	3.81152	5516.23	0.07	99.93
Algeria	2015	Lower middle income	Middle East & North Africa	3.95196	4197.42	0.06	99.94
Algeria	2016	Lower middle income	Middle East & North Africa	3.83383	3967.2	0.08	99.92
Algeria	2017	Lower middle income	Middle East & North Africa	3.83368	4134.94	0.14	99.86
Algeria	2018	Lower middle income	Middle East & North Africa	3.9243	4171.79	0.19	99.81
Algeria	2019	Lower middle income	Middle East & North Africa	3.9944	4021.98	0.16	99.84
Algeria	2020	Lower middle income	Middle East & North Africa	3.71822	3354.15	0.15	99.85
Andorra	1990	High income	Europe & Central Asia	7.59215	19208.7	14.05	85.95
Andorra	1991	High income	Europe & Central Asia	7.33672	19967.7	14.05	85.95
Andorra	1992	High income	Europe & Central Asia	7.09991	21123.1	14.08	85.92
Andorra	1993	High income	Europe & Central Asia	6.93705	17024.3	13.72	86.28
Andorra	1994	High income	Europe & Central Asia	6.66324	16670.9	14.36	85.64
Andorra	1995	High income	Europe & Central Asia	6.75413	18731.7	14.28	85.72
Andorra	1996	High income	Europe & Central Asia	7.08273	19081.5	13.89	86.11
Andorra	1997	High income	Europe & Central Asia	7.19409	18253.1	13.98	86.02
Andorra	1998	High income	Europe & Central Asia	7.53192	18592.2	14.23	85.77
Andorra	1999	High income	Europe & Central Asia	7.81296	18884.2	14.32	85.68
Andorra	2000	High income	Europe & Central Asia	7.92702	21620.5	14.51	85.49
Andorra	2001	High income	Europe & Central Asia	7.72563	22809.1	15.39	84.61
Andorra	2002	High income	Europe & Central Asia	7.49876	24785	15.83	84.17
Andorra	2003	High income	Europe & Central Asia	7.23807	31954.2	16.52	83.48
Andorra	2004	High income	Europe & Central Asia	7.28676	37630.8	16.57	83.43
Andorra	2005	High income	Europe & Central Asia	7.20627	39583.9	16.61	83.39
Andorra	2006	High income	Europe & Central Asia	6.8054	43084.3	17.57	82.43
Andorra	2007	High income	Europe & Central Asia	6.89039	50562.8	16.56	83.44
Andorra	2008	High income	Europe & Central Asia	7.08182	53721.4	17.02	82.98
Andorra	2009	High income	Europe & Central Asia	6.9954	49750.7	17.13	82.87
Andorra	2010	High income	Europe & Central Asia	7.22359	48237.9	18.67	81.33
Andorra	2011	High income	Europe & Central Asia	6.95759	51428.2	18.55	81.45
Andorra	2012	High income	Europe & Central Asia	6.86229	44902.4	18.76	81.24
Andorra	2013	High income	Europe & Central Asia	6.67423	44747.8	19.14	80.86
Andorra	2014	High income	Europe & Central Asia	6.44593	45680.5	19.45	80.55
Andorra	2015	High income	Europe & Central Asia	6.48577	38885.5	19.32	80.68
Andorra	2016	High income	Europe & Central Asia	6.46529	39931.2	19.3	80.7
Andorra	2017	High income	Europe & Central Asia	6.3021	40632.2	19.02	80.98
Andorra	2018	High income	Europe & Central Asia	6.59406	42904.8	18.58	81.42
Andorra	2019	High income	Europe & Central Asia	6.2872	41328.6	18.46	81.54
Andorra	2020	High income	Europe & Central Asia	5.77715	37207.2	21.86	78.14
Angola	1990	Lower middle income	Sub-Saharan Africa	0.554941	949.921	72.26	27.74
Angola	1991	Lower middle income	Sub-Saharan Africa	0.545807	850.556	71.89	28.11
Angola	1992	Lower middle income	Sub-Saharan Africa	0.544413	657.655	72.72	27.28
Angola	1993	Lower middle income	Sub-Saharan Africa	0.710961	466.679	71.28	28.72
Angola	1994	Lower middle income	Sub-Saharan Africa	0.839266	329.692	72.22	27.78
Angola	1995	Lower middle income	Sub-Saharan Africa	0.914265	398.12	73.76	26.24
Angola	1996	Lower middle income	Sub-Saharan Africa	1.07363	454.375	72.76	27.24
Angola	1997	Lower middle income	Sub-Saharan Africa	1.08633	516.128	73.16	26.84
Angola	1998	Lower middle income	Sub-Saharan Africa	1.09117	423.403	76.11	23.89
Angola	1999	Lower middle income	Sub-Saharan Africa	1.10979	387.689	72.42	27.58
Angola	2000	Lower middle income	Sub-Saharan Africa	0.988416	556.884	73.44	26.56
Angola	2001	Lower middle income	Sub-Saharan Africa	0.941818	527.464	72.34	27.66
Angola	2002	Lower middle income	Sub-Saharan Africa	0.895717	872.658	70.42	29.58
Angola	2003	Lower middle income	Sub-Saharan Africa	0.924988	982.806	65.14	34.86
Angola	2004	Lower middle income	Sub-Saharan Africa	0.929811	1254.7	61.92	38.08
Angola	2005	Lower middle income	Sub-Saharan Africa	0.812875	1900.72	68.38	31.62
Angola	2006	Lower middle income	Sub-Saharan Africa	0.821264	2597.96	62.13	37.87
Angola	2007	Lower middle income	Sub-Saharan Africa	0.811414	3121.35	58.49	41.51
Angola	2008	Lower middle income	Sub-Saharan Africa	0.88861	4081.72	54.88	45.12
Angola	2009	Lower middle income	Sub-Saharan Africa	0.939457	3123.7	52.41	47.59
Angola	2010	Lower middle income	Sub-Saharan Africa	0.975917	3586.66	52.51	47.49
Angola	2011	Lower middle income	Sub-Saharan Africa	0.983787	4608.16	51.06	48.94
Angola	2012	Lower middle income	Sub-Saharan Africa	0.947583	5083.83	49.47	50.53
Angola	2013	Lower middle income	Sub-Saharan Africa	1.03104	5061.35	47.95	52.05
Angola	2014	Lower middle income	Sub-Saharan Africa	1.0915	5011.98	48.27	51.73
Angola	2015	Lower middle income	Sub-Saharan Africa	1.12519	3217.34	47.84	52.16
Angola	2016	Lower middle income	Sub-Saharan Africa	1.01255	1809.71	49.03	50.97
Angola	2017	Lower middle income	Sub-Saharan Africa	0.829723	2439.37	56.25	43.75
Angola	2018	Lower middle income	Sub-Saharan Africa	0.755828	2540.51	55.94	44.06
Angola	2019	Lower middle income	Sub-Saharan Africa	0.753638	2191.35	54.39	45.61
Angola	2020	Lower middle income	Sub-Saharan Africa	0.592743	1450.91	61.02	38.98
Argentina	1990	Upper middle income	Latin America & Caribbean	3.07356	4330.97	8.57	91.43
Argentina	1991	Upper middle income	Latin America & Caribbean	3.19904	5730.72	8.42	91.58
Argentina	1992	Upper middle income	Latin America & Caribbean	3.21497	6815.33	9.01	90.99
Argentina	1993	Upper middle income	Latin America & Caribbean	3.24024	6957.42	9.68	90.32
Argentina	1994	Upper middle income	Latin America & Caribbean	3.24483	7464.47	9.97	90.03
Argentina	1995	Upper middle income	Latin America & Caribbean	3.23031	7383.7	10.18	89.82
Argentina	1996	Upper middle income	Latin America & Caribbean	3.46279	7690.16	8.64	91.36
Argentina	1997	Upper middle income	Latin America & Caribbean	3.5213	8176.77	9.72	90.28
Argentina	1998	Upper middle income	Latin America & Caribbean	3.66156	8250.67	9.62	90.38
Argentina	1999	Upper middle income	Latin America & Caribbean	3.6696	7735.32	8.79	91.21
Argentina	2000	Upper middle income	Latin America & Caribbean	3.56792	7666.52	9.85	90.15
Argentina	2001	Upper middle income	Latin America & Caribbean	3.34188	7168.98	11.51	88.49
Argentina	2002	Upper middle income	Latin America & Caribbean	3.10049	2579.49	11.62	88.38
Argentina	2003	Upper middle income	Latin America & Caribbean	3.33489	3333.15	10.82	89.18
Argentina	2004	Upper middle income	Latin America & Caribbean	3.65608	4258.16	9.29	90.71
Argentina	2005	Upper middle income	Latin America & Caribbean	3.73672	5086.63	9.64	90.36
Argentina	2006	Upper middle income	Latin America & Caribbean	3.92426	5890.98	9.18	90.82
Argentina	2007	Upper middle income	Latin America & Caribbean	4.08315	7210.6	7.72	92.28
Argentina	2008	Upper middle income	Latin America & Caribbean	4.15238	8977.51	7.65	92.35
Argentina	2009	Upper middle income	Latin America & Caribbean	3.84835	8184.39	8.59	91.41
Argentina	2010	Upper middle income	Latin America & Caribbean	4.09984	10386	8.79	91.21
Argentina	2011	Upper middle income	Latin America & Caribbean	4.28103	12848.7	8.83	91.17
Argentina	2012	Upper middle income	Latin America & Caribbean	4.26411	13082.7	8.61	91.39
Argentina	2013	Upper middle income	Latin America & Caribbean	4.34225	13080.3	8.91	91.09
Argentina	2014	Upper middle income	Latin America & Caribbean	4.20911	12334.8	9.79	90.21
Argentina	2015	Upper middle income	Latin America & Caribbean	4.30191	13789.1	9.4	90.6
Argentina	2016	Upper middle income	Latin America & Caribbean	4.20182	12790.3	9.38	90.62
Argentina	2017	Upper middle income	Latin America & Caribbean	4.07011	14613	10.37	89.63
Argentina	2018	Upper middle income	Latin America & Caribbean	3.97565	11795.2	10.52	89.48
Argentina	2019	Upper middle income	Latin America & Caribbean	3.74203	9963.67	10.74	89.26
Argentina	2020	Upper middle income	Latin America & Caribbean	3.40562	8500.84	9.84	90.16
Armenia	1990	Upper middle income	Europe & Central Asia	5.57992	634.567	2.12	97.88
Armenia	1991	Upper middle income	Europe & Central Asia	5.7191	572.162	2.31	97.69
Armenia	1992	Upper middle income	Europe & Central Asia	3.00903	356.082	6.68	93.32
Armenia	1993	Upper middle income	Europe & Central Asia	1.43882	347.466	12.93	87.07
Armenia	1994	Upper middle income	Europe & Central Asia	0.802638	389.825	17.76	82.24
Armenia	1995	Upper middle income	Europe & Central Asia	1.0343	441.894	9.27	90.73
Armenia	1996	Upper middle income	Europe & Central Asia	0.752345	484.092	12.47	87.53
Armenia	1997	Upper middle income	Europe & Central Asia	1.01616	501.157	10.12	89.88
Armenia	1998	Upper middle income	Europe & Central Asia	1.07775	584.384	9.38	90.62
Armenia	1999	Upper middle income	Europe & Central Asia	0.967864	575.628	8.36	91.64
Armenia	2000	Upper middle income	Europe & Central Asia	1.12387	603.298	7.16	92.84
Armenia	2001	Upper middle income	Europe & Central Asia	1.14965	676.15	5.42	94.58
Armenia	2002	Upper middle income	Europe & Central Asia	1.0044	765.316	8.9	91.1
Armenia	2003	Upper middle income	Europe & Central Asia	1.13336	910.171	9.81	90.19
Armenia	2004	Upper middle income	Europe & Central Asia	1.2277	1166.64	8.71	91.29
Armenia	2005	Upper middle income	Europe & Central Asia	1.46391	1608.16	6.49	93.51
Armenia	2006	Upper middle income	Europe & Central Asia	1.4833	2109.53	7.65	92.35
Armenia	2007	Upper middle income	Europe & Central Asia	1.73226	3064.28	7.02	92.98
Armenia	2008	Upper middle income	Europe & Central Asia	1.9057	3908.95	6.4	93.6
Armenia	2009	Upper middle income	Europe & Central Asia	1.52171	2917.37	7.8	92.2
Armenia	2010	Upper middle income	Europe & Central Asia	1.47188	3143.03	9.36	90.64
Armenia	2011	Upper middle income	Europe & Central Asia	1.68561	3462.68	8.01	91.99
Armenia	2012	Upper middle income	Europe & Central Asia	1.96145	3643.72	6.56	93.44
Armenia	2013	Upper middle income	Europe & Central Asia	1.89616	3833.16	6.77	93.23
Armenia	2014	Upper middle income	Europe & Central Asia	1.89589	4017.23	7.08	92.92
Armenia	2015	Upper middle income	Europe & Central Asia	1.85625	3666.14	10.74	89.26
Armenia	2016	Upper middle income	Europe & Central Asia	1.76797	3679.95	13.15	86.85
Armenia	2017	Upper middle income	Europe & Central Asia	1.8834	4042	12.56	87.44
Armenia	2018	Upper middle income	Europe & Central Asia	2.01378	4391.92	11.13	88.87
Armenia	2019	Upper middle income	Europe & Central Asia	2.19655	4828.5	10.34	89.66
Armenia	2020	Upper middle income	Europe & Central Asia	2.40468	4505.87	8.38	91.62
Australia	1990	High income	East Asia & Pacific	15.4372	18248.9	8.01	91.99
Australia	1991	High income	East Asia & Pacific	15.3153	18859.4	8.25	91.75
Australia	1992	High income	East Asia & Pacific	15.354	18623.8	7.52	92.48
Australia	1993	High income	East Asia & Pacific	15.4817	17699.6	8.62	91.38
Australia	1994	High income	East Asia & Pacific	15.7309	18129.4	8.26	91.74
Australia	1995	High income	East Asia & Pacific	16.1146	20448.1	8.22	91.78
Australia	1996	High income	East Asia & Pacific	16.471	22021.8	8.87	91.13
Australia	1997	High income	East Asia & Pacific	16.7062	23646.6	9.08	90.92
Australia	1998	High income	East Asia & Pacific	17.6023	21479.1	8.6	91.4
Australia	1999	High income	East Asia & Pacific	17.7372	20712.7	8.51	91.49
Australia	2000	High income	East Asia & Pacific	17.8373	21870.4	8.42	91.58
Australia	2001	High income	East Asia & Pacific	17.9307	19695.7	8.37	91.63
Australia	2002	High income	East Asia & Pacific	18.1232	20301.8	8.74	91.26
Australia	2003	High income	East Asia & Pacific	17.8945	23718.1	7.15	92.85
Australia	2004	High income	East Asia & Pacific	18.3689	30836.7	6.68	93.32
Australia	2005	High income	East Asia & Pacific	18.2785	34479.8	6.71	93.29
Australia	2006	High income	East Asia & Pacific	18.2927	36595.7	6.85	93.15
Australia	2007	High income	East Asia & Pacific	18.4547	41051.6	6.95	93.05
Australia	2008	High income	East Asia & Pacific	18.2393	49701.3	6.79	93.21
Australia	2009	High income	East Asia & Pacific	18.1572	42816.6	7.15	92.85
Australia	2010	High income	East Asia & Pacific	17.9738	52147	8.16	91.84
Australia	2011	High income	East Asia & Pacific	17.6561	62609.7	8.32	91.68
Australia	2012	High income	East Asia & Pacific	17.4056	68078	8.3	91.7
Australia	2013	High income	East Asia & Pacific	16.7946	68198.4	9.22	90.78
Australia	2014	High income	East Asia & Pacific	16.1557	62558.2	9.33	90.67
Australia	2015	High income	East Asia & Pacific	16.1985	56758.9	9.32	90.68
Australia	2016	High income	East Asia & Pacific	16.3203	49918.8	9.36	90.64
Australia	2017	High income	East Asia & Pacific	16.1492	53954.6	9.65	90.35
Australia	2018	High income	East Asia & Pacific	15.8657	57273.5	9.6	90.4
Australia	2019	High income	East Asia & Pacific	15.599	55049.6	10.06	89.94
Australia	2020	High income	East Asia & Pacific	14.7761	51868.2	10.89	89.11
Austria	1990	High income	Europe & Central Asia	7.59011	21681	25.17	74.83
Austria	1991	High income	Europe & Central Asia	8.04953	22410.9	24.53	75.47
Austria	1992	High income	Europe & Central Asia	7.35495	24880.2	26.17	73.83
Austria	1993	High income	Europe & Central Asia	7.31175	24081.5	26.39	73.61
Austria	1994	High income	Europe & Central Asia	7.34467	25646.7	25.72	74.28
Austria	1995	High income	Europe & Central Asia	7.69807	30325.8	25.67	74.33
Austria	1996	High income	Europe & Central Asia	8.15464	29809.1	24.08	75.92
Austria	1997	High income	Europe & Central Asia	8.06021	26705.5	24.92	75.08
Austria	1998	High income	Europe & Central Asia	8.10766	27361.9	24.46	75.54
Austria	1999	High income	Europe & Central Asia	7.88946	27183.5	26.49	73.51
Austria	2000	High income	Europe & Central Asia	7.93086	24625.6	26.43	73.57
Austria	2001	High income	Europe & Central Asia	8.44466	24558.8	25.53	74.47
Austria	2002	High income	Europe & Central Asia	8.58384	26527.6	24.68	75.32
Austria	2003	High income	Europe & Central Asia	9.16932	32294	22.56	77.44
Austria	2004	High income	Europe & Central Asia	9.27587	36889.2	23.17	76.83
Austria	2005	High income	Europe & Central Asia	9.26641	38417.5	24.41	75.59
Austria	2006	High income	Europe & Central Asia	8.9621	40669.3	26.64	73.36
Austria	2007	High income	Europe & Central Asia	8.58877	46915.3	28.99	71.01
Austria	2008	High income	Europe & Central Asia	8.50024	51920	29.68	70.32
Austria	2009	High income	Europe & Central Asia	7.72123	48153.3	31.31	68.69
Austria	2010	High income	Europe & Central Asia	8.36562	46903.8	31.15	68.85
Austria	2011	High income	Europe & Central Asia	8.13619	51442.3	31.64	68.36
Austria	2012	High income	Europe & Central Asia	7.72385	48564.9	34.37	65.63
Austria	2013	High income	Europe & Central Asia	7.75402	50731.1	34.58	65.42
Austria	2014	High income	Europe & Central Asia	7.26093	51786.4	35.67	64.33
Austria	2015	High income	Europe & Central Asia	7.31886	44195.8	34.82	65.18
Austria	2016	High income	Europe & Central Asia	7.29078	45307.6	34.63	65.37
Austria	2017	High income	Europe & Central Asia	7.48704	47429.2	33.97	66.03
Austria	2018	High income	Europe & Central Asia	7.14114	51466.6	34.08	65.92
Austria	2019	High income	Europe & Central Asia	7.26333	50067.6	33.98	66.02
Austria	2020	High income	Europe & Central Asia	6.63265	48789.5	35.77	64.23
Azerbaijan	1990	Upper middle income	Europe & Central Asia	7.45397	1238.27	0.72	99.28
Azerbaijan	1991	Upper middle income	Europe & Central Asia	7.15957	734.944	0.8	99.2
Azerbaijan	1992	Upper middle income	Europe & Central Asia	8.61728	60.2351	1.22	98.78
Azerbaijan	1993	Upper middle income	Europe & Central Asia	6.41138	209.531	1.98	98.02
Azerbaijan	1994	Upper middle income	Europe & Central Asia	4.41191	157.064	1.52	98.48
Azerbaijan	1995	Upper middle income	Europe & Central Asia	4.22583	314.558	1.37	98.63
Azerbaijan	1996	Upper middle income	Europe & Central Asia	3.50294	409.186	1.74	98.26
Azerbaijan	1997	Upper middle income	Europe & Central Asia	3.37953	505.516	1.99	98.01
Azerbaijan	1998	Upper middle income	Europe & Central Asia	3.34772	561.907	2.48	97.52
Azerbaijan	1999	Upper middle income	Europe & Central Asia	3.27233	573.894	2.14	97.86
Azerbaijan	2000	Upper middle income	Europe & Central Asia	3.44	655.097	2.07	97.93
Azerbaijan	2001	Upper middle income	Europe & Central Asia	3.25441	703.671	1.75	98.25
Azerbaijan	2002	Upper middle income	Europe & Central Asia	3.20335	763.109	2.35	97.65
Azerbaijan	2003	Upper middle income	Europe & Central Asia	3.46964	883.693	2.94	97.06
Azerbaijan	2004	Upper middle income	Europe & Central Asia	3.4084	1045.01	3.07	96.93
Azerbaijan	2005	Upper middle income	Europe & Central Asia	3.58007	1578.37	3.36	96.64
Azerbaijan	2006	Upper middle income	Europe & Central Asia	3.5934	2472.96	2.86	97.14
Azerbaijan	2007	Upper middle income	Europe & Central Asia	3.21952	3851.33	3.78	96.22
Azerbaijan	2008	Upper middle income	Europe & Central Asia	3.4744	5574.47	3.08	96.92
Azerbaijan	2009	Upper middle income	Europe & Central Asia	2.84957	4950.4	3.27	96.73
Azerbaijan	2010	Upper middle income	Europe & Central Asia	2.68511	5843.53	4.45	95.55
Azerbaijan	2011	Upper middle income	Europe & Central Asia	2.97415	7189.82	3.55	96.45
Azerbaijan	2012	Upper middle income	Europe & Central Asia	3.23917	7495.87	2.84	97.16
Azerbaijan	2013	Upper middle income	Europe & Central Asia	3.28557	7875.35	2.52	97.48
Azerbaijan	2014	Upper middle income	Europe & Central Asia	3.38156	7890.84	2.12	97.88
Azerbaijan	2015	Upper middle income	Europe & Central Asia	3.29279	5500.5	2.33	97.67
Azerbaijan	2016	Upper middle income	Europe & Central Asia	3.30396	3880.69	1.94	98.06
Azerbaijan	2017	Upper middle income	Europe & Central Asia	3.24304	4147.2	1.91	98.09
Azerbaijan	2018	Upper middle income	Europe & Central Asia	3.29264	4739.79	1.93	98.07
Azerbaijan	2019	Upper middle income	Europe & Central Asia	3.5435	4805.75	1.62	98.38
Azerbaijan	2020	Upper middle income	Europe & Central Asia	3.39885	4229.91	1.23	98.77
Bangladesh	1990	Lower middle income	South Asia	0.10755	294.905	71.67	28.33
Bangladesh	1991	Lower middle income	South Asia	0.0991439	283.382	73.16	26.84
Bangladesh	1992	Lower middle income	South Asia	0.106257	284.967	71.66	28.34
Bangladesh	1993	Lower middle income	South Asia	0.110814	292.425	70.56	29.44
Bangladesh	1994	Lower middle income	South Asia	0.117143	292.079	68.98	31.02
Bangladesh	1995	Lower middle income	South Asia	0.140538	322.087	63.81	36.19
Bangladesh	1996	Lower middle income	South Asia	0.140355	387.385	62.13	37.87
Bangladesh	1997	Lower middle income	South Asia	0.155449	395.318	59.98	40.02
Bangladesh	1998	Lower middle income	South Asia	0.1548	401.965	60.24	39.76
Bangladesh	1999	Lower middle income	South Asia	0.158617	404.486	60.54	39.46
Bangladesh	2000	Lower middle income	South Asia	0.160122	413.1	60.2	39.8
Bangladesh	2001	Lower middle income	South Asia	0.194687	410.049	55.96	44.04
Bangladesh	2002	Lower middle income	South Asia	0.203401	407.963	54.47	45.53
Bangladesh	2003	Lower middle income	South Asia	0.209737	440.714	52.62	47.38
Bangladesh	2004	Lower middle income	South Asia	0.219955	469.116	52.05	47.95
Bangladesh	2005	Lower middle income	South Asia	0.232135	492.809	50.66	49.34
Bangladesh	2006	Lower middle income	South Asia	0.251722	503.538	48.69	51.31
Bangladesh	2007	Lower middle income	South Asia	0.263587	552.339	47.19	52.81
Bangladesh	2008	Lower middle income	South Asia	0.285933	630.109	45.2	54.8
Bangladesh	2009	Lower middle income	South Asia	0.30503	698.521	43.1	56.9
Bangladesh	2010	Lower middle income	South Asia	0.340233	776.86	40.31	59.69
Bangladesh	2011	Lower middle income	South Asia	0.361557	856.382	38.44	61.56
Bangladesh	2012	Lower middle income	South Asia	0.387829	876.818	37.36	62.64
Bangladesh	2013	Lower middle income	South Asia	0.408788	973.774	36.96	63.04
Bangladesh	2014	Lower middle income	South Asia	0.425189	1108.51	35.34	64.66
Bangladesh	2015	Lower middle income	South Asia	0.463517	1236	31.12	68.88
Bangladesh	2016	Lower middle income	South Asia	0.507739	1659.96	30.23	69.77
Bangladesh	2017	Lower middle income	South Asia	0.541788	1815.61	28.01	71.99
Bangladesh	2018	Lower middle income	South Asia	0.586158	1963.41	25.79	74.21
Bangladesh	2019	Lower middle income	South Asia	0.559734	2122.08	26.37	73.63
Bangladesh	2020	Lower middle income	South Asia	0.510648	2233.31	27.96	72.04
Barbados	1990	High income	Latin America & Caribbean	3.87966	7772.81	13.14	86.86
Barbados	1991	High income	Latin America & Caribbean	3.85514	7789.39	12.59	87.41
Barbados	1992	High income	Latin America & Caribbean	3.55768	7520.79	11.96	88.04
Barbados	1993	High income	Latin America & Caribbean	3.3596	7905.68	11.01	88.99
Barbados	1994	High income	Latin America & Caribbean	3.55192	8220.28	10.03	89.97
Barbados	1995	High income	Latin America & Caribbean	3.6088	8451.96	10.42	89.58
Barbados	1996	High income	Latin America & Caribbean	3.73096	8994.32	10.73	89.27
Barbados	1997	High income	Latin America & Caribbean	4.05936	9491.48	9.57	90.43
Barbados	1998	High income	Latin America & Caribbean	4.31305	10685.3	7.38	92.62
Barbados	1999	High income	Latin America & Caribbean	4.57546	11173.9	7.91	92.09
Barbados	2000	High income	Latin America & Caribbean	4.48921	11560.2	7.91	92.09
Barbados	2001	High income	Latin America & Caribbean	4.58518	11510	7.68	92.32
Barbados	2002	High income	Latin America & Caribbean	4.52722	11658.6	6.97	93.03
Barbados	2003	High income	Latin America & Caribbean	4.67254	11998.2	6.19	93.81
Barbados	2004	High income	Latin America & Caribbean	4.76788	12828.4	6.28	93.72
Barbados	2005	High income	Latin America & Caribbean	4.92101	14173.8	6.38	93.62
Barbados	2006	High income	Latin America & Caribbean	4.98327	15595.6	6.59	93.41
Barbados	2007	High income	Latin America & Caribbean	5.03603	17219	6.36	93.64
Barbados	2008	High income	Latin America & Caribbean	5.93834	17551.9	5.7	94.3
Barbados	2009	High income	Latin America & Caribbean	5.84278	16309.9	6.53	93.47
Barbados	2010	High income	Latin America & Caribbean	5.39294	16494.2	6.41	93.59
Barbados	2011	High income	Latin America & Caribbean	5.50391	16902.5	3.12	96.88
Barbados	2012	High income	Latin America & Caribbean	5.31367	16704.9	3.01	96.99
Barbados	2013	High income	Latin America & Caribbean	5.19918	16923.6	2.37	97.63
Barbados	2014	High income	Latin America & Caribbean	4.62019	16964.8	2.33	97.67
Barbados	2015	High income	Latin America & Caribbean	4.56544	17023.7	2.13	97.87
Barbados	2016	High income	Latin America & Caribbean	4.63224	17381.4	2.4	97.6
Barbados	2017	High income	Latin America & Caribbean	4.22645	17881.6	3.46	96.54
Barbados	2018	High income	Latin America & Caribbean	4.54138	18271.3	4.15	95.85
Barbados	2019	High income	Latin America & Caribbean	4.16614	19063.1	2.79	97.21
Barbados	2020	High income	Latin America & Caribbean	3.90487	16882.5	4.57	95.43
Belarus	1990	Upper middle income	Europe & Central Asia	9.79749		0.92	99.08
Belarus	1991	Upper middle income	Europe & Central Asia	9.43862		1.01	98.99
Belarus	1992	Upper middle income	Europe & Central Asia	8.58894	900.507	1.17	98.83
Belarus	1993	Upper middle income	Europe & Central Asia	7.44301	1603.34	1.4	98.6
Belarus	1994	Upper middle income	Europe & Central Asia	6.3211	1462.03	2.31	97.69
Belarus	1995	Upper middle income	Europe & Central Asia	5.64143	1370.48	2.82	97.18
Belarus	1996	Upper middle income	Europe & Central Asia	5.75355	1452.51	3.49	96.51
Belarus	1997	Upper middle income	Europe & Central Asia	5.83354	1396.66	3.82	96.18
Belarus	1998	Upper middle income	Europe & Central Asia	5.67932	1511.26	4.12	95.88
Belarus	1999	Upper middle income	Europe & Central Asia	5.48113	1210.59	4.5	95.5
Belarus	2000	Upper middle income	Europe & Central Asia	5.30757	1276.28	5.65	94.35
Belarus	2001	Upper middle income	Europe & Central Asia	5.20924	1244.37	6.26	93.74
Belarus	2002	Upper middle income	Europe & Central Asia	5.24582	1479.38	6.52	93.48
Belarus	2003	Upper middle income	Europe & Central Asia	5.36156	1819.53	6.25	93.75
Belarus	2004	Upper middle income	Europe & Central Asia	5.72997	2378.34	6.27	93.73
Belarus	2005	Upper middle income	Europe & Central Asia	5.84283	3126.07	6.83	93.17
Belarus	2006	Upper middle income	Europe & Central Asia	6.12125	3848.22	7.2	92.8
Belarus	2007	Upper middle income	Europe & Central Asia	5.99594	4735.48	7.28	92.72
Belarus	2008	Upper middle income	Europe & Central Asia	6.32156	6376.18	7.08	92.92
Belarus	2009	Upper middle income	Europe & Central Asia	6.01576	5352.49	7.39	92.61
Belarus	2010	Upper middle income	Europe & Central Asia	6.47878	6034.68	7.29	92.71
Belarus	2011	Upper middle income	Europe & Central Asia	6.16445	6527.66	7.52	92.48
Belarus	2012	Upper middle income	Europe & Central Asia	6.32363	6953.22	7.24	92.76
Belarus	2013	Upper middle income	Europe & Central Asia	6.34225	7998.08	6.97	93.03
Belarus	2014	Upper middle income	Europe & Central Asia	6.29007	8341.29	6.69	93.31
Belarus	2015	Upper middle income	Europe & Central Asia	5.79969	5967.07	6.82	93.18
Belarus	2016	Upper middle income	Europe & Central Asia	5.82946	5039.78	6.72	93.28
Belarus	2017	Upper middle income	Europe & Central Asia	5.94641	5785.53	7.28	92.72
Belarus	2018	Upper middle income	Europe & Central Asia	6.27958	6360.05	7.21	92.79
Belarus	2019	Upper middle income	Europe & Central Asia	6.12343	6837.77	7.81	92.19
Belarus	2020	Upper middle income	Europe & Central Asia	5.84241	6542.86	8.39	91.61
Belgium	1990	High income	Europe & Central Asia	10.967	20600.4	1.27	98.73
Belgium	1991	High income	Europe & Central Asia	11.3909	21041.7	1.21	98.79
Belgium	1992	High income	Europe & Central Asia	11.1824	23372.6	1.19	98.81
Belgium	1993	High income	Europe & Central Asia	10.9186	22283.9	0.96	99.04
Belgium	1994	High income	Europe & Central Asia	11.3588	24208.6	0.94	99.06
Belgium	1995	High income	Europe & Central Asia	11.3022	28413.8	1.26	98.74
Belgium	1996	High income	Europe & Central Asia	11.7606	27489.6	1.19	98.81
Belgium	1997	High income	Europe & Central Asia	11.4558	24820.9	1.15	98.85
Belgium	1998	High income	Europe & Central Asia	11.7037	25338.4	1.29	98.71
Belgium	1999	High income	Europe & Central Asia	11.2957	25252.8	1.4	98.6
Belgium	2000	High income	Europe & Central Asia	11.44	23098.9	1.44	98.56
Belgium	2001	High income	Europe & Central Asia	11.5043	23015.1	1.58	98.42
Belgium	2002	High income	Europe & Central Asia	10.728	25006.2	1.68	98.32
Belgium	2003	High income	Europe & Central Asia	11.1315	30655.2	1.89	98.11
Belgium	2004	High income	Europe & Central Asia	10.877	35429.4	2.04	97.96
Belgium	2005	High income	Europe & Central Asia	10.5892	36809.7	2.44	97.56
Belgium	2006	High income	Europe & Central Asia	10.2467	38705.1	2.87	97.13
Belgium	2007	High income	Europe & Central Asia	9.77873	44319.2	3.4	96.6
Belgium	2008	High income	Europe & Central Asia	9.96411	48303.4	3.95	96.05
Belgium	2009	High income	Europe & Central Asia	9.25341	44760.3	4.87	95.13
Belgium	2010	High income	Europe & Central Asia	9.80882	44184.9	6.25	93.75
Belgium	2011	High income	Europe & Central Asia	8.74125	47410.6	6.7	93.3
Belgium	2012	High income	Europe & Central Asia	8.57803	44670.6	7.69	92.31
Belgium	2013	High income	Europe & Central Asia	8.65195	46758	8.26	91.74
Belgium	2014	High income	Europe & Central Asia	8.06155	47764.1	9.13	90.87
Belgium	2015	High income	Europe & Central Asia	8.43484	41008.3	9.42	90.58
Belgium	2016	High income	Europe & Central Asia	8.31066	42012.6	9.2	90.8
Belgium	2017	High income	Europe & Central Asia	8.13944	44198.5	9.66	90.34
Belgium	2018	High income	Europe & Central Asia	8.18437	47545	10.65	89.35
Belgium	2019	High income	Europe & Central Asia	8.09379	46641.7	10.2	89.8
Belgium	2020	High income	Europe & Central Asia	7.39813	45609	12.28	87.72
Belize	1990	Upper middle income	Latin America & Caribbean	1.86375	2988.6	38.01	61.99
Belize	1991	Upper middle income	Latin America & Caribbean	2.36831	3190.87	32.44	67.56
Belize	1992	Upper middle income	Latin America & Caribbean	2.00999	3644.92	36.29	63.71
Belize	1993	Upper middle income	Latin America & Caribbean	2.08933	3862.55	35.6	64.4
Belize	1994	Upper middle income	Latin America & Caribbean	2.02957	3878.97	34.08	65.92
Belize	1995	Upper middle income	Latin America & Caribbean	1.99061	4011.14	34.92	65.08
Belize	1996	Upper middle income	Latin America & Caribbean	1.57549	4042.15	42.68	57.32
Belize	1997	Upper middle income	Latin America & Caribbean	1.92984	4011.02	36.66	63.34
Belize	1998	Upper middle income	Latin America & Caribbean	1.77673	4119.71	35.32	64.68
Belize	1999	Upper middle income	Latin America & Caribbean	1.60871	4283.48	35.89	64.11
Belize	2000	Upper middle income	Latin America & Caribbean	1.76867	4720.17	34.55	65.45
Belize	2001	Upper middle income	Latin America & Caribbean	1.94035	4708.29	29.61	70.39
Belize	2002	Upper middle income	Latin America & Caribbean	1.75673	4844.23	31.19	68.81
Belize	2003	Upper middle income	Latin America & Caribbean	1.70532	4937.09	30.18	69.82
Belize	2004	Upper middle income	Latin America & Caribbean	1.50517	5123.6	32.02	67.98
Belize	2005	Upper middle income	Latin America & Caribbean	1.55256	5236.37	31.01	68.99
Belize	2006	Upper middle income	Latin America & Caribbean	1.59735	5486.83	36.8	63.2
Belize	2007	Upper middle income	Latin America & Caribbean	1.65426	5717.93	32.31	67.69
Belize	2008	Upper middle income	Latin America & Caribbean	1.47512	5665.97	34.06	65.94
Belize	2009	Upper middle income	Latin America & Caribbean	1.69335	5352.1	29.18	70.82
Belize	2010	Upper middle income	Latin America & Caribbean	1.64915	5399.06	32.93	67.07
Belize	2011	Upper middle income	Latin America & Caribbean	1.74001	5519.34	44.36	55.64
Belize	2012	Upper middle income	Latin America & Caribbean	1.38047	5635.52	50.07	49.93
Belize	2013	Upper middle income	Latin America & Caribbean	1.327	5865.47	40.99	59.01
Belize	2014	Upper middle income	Latin America & Caribbean	1.37284	6031.55	37.43	62.57
Belize	2015	Upper middle income	Latin America & Caribbean	1.87595	6098.6	30.32	69.68
Belize	2016	Upper middle income	Latin America & Caribbean	1.77315	6099.96	33.27	66.73
Belize	2017	Upper middle income	Latin America & Caribbean	1.71634	6049.39	37.24	62.76
Belize	2018	Upper middle income	Latin America & Caribbean	1.64893	6001.02	35.53	64.47
Belize	2019	Upper middle income	Latin America & Caribbean	1.89208	6134.22	30.43	69.57
Belize	2020	Upper middle income	Latin America & Caribbean	1.74111	5185.16	30.2	69.8
Benin	1990	Lower middle income	Sub-Saharan Africa	0.0643061	381.805	93.7	6.3
Benin	1991	Lower middle income	Sub-Saharan Africa	0.0516735	375.292	94.97	5.03
Benin	1992	Lower middle income	Sub-Saharan Africa	0.0517811	310.624	94.85	5.15
Benin	1993	Lower middle income	Sub-Saharan Africa	0.0503472	398.613	94.99	5.01
Benin	1994	Lower middle income	Sub-Saharan Africa	0.0473276	269.791	94.98	5.02
Benin	1995	Lower middle income	Sub-Saharan Africa	0.0499577	358.823	94.77	5.23
Benin	1996	Lower middle income	Sub-Saharan Africa	0.156917	380.588	84.15	15.85
Benin	1997	Lower middle income	Sub-Saharan Africa	0.193602	355.142	80.63	19.37
Benin	1998	Lower middle income	Sub-Saharan Africa	0.184488	372.877	79.57	20.43
Benin	1999	Lower middle income	Sub-Saharan Africa	0.197464	541.702	76.91	23.09
Benin	2000	Lower middle income	Sub-Saharan Africa	0.203557	502.998	70.29	29.71
Benin	2001	Lower middle income	Sub-Saharan Africa	0.240584	508.347	66.86	33.14
Benin	2002	Lower middle income	Sub-Saharan Africa	0.292971	564.379	64.04	35.96
Benin	2003	Lower middle income	Sub-Saharan Africa	0.318989	698.409	61.73	38.27
Benin	2004	Lower middle income	Sub-Saharan Africa	0.335218	784.119	60.69	39.31
Benin	2005	Lower middle income	Sub-Saharan Africa	0.355805	805.905	59.2	40.8
Benin	2006	Lower middle income	Sub-Saharan Africa	0.413133	837.132	57.31	42.69
Benin	2007	Lower middle income	Sub-Saharan Africa	0.462339	944.643	54.49	45.51
Benin	2008	Lower middle income	Sub-Saharan Africa	0.451088	1098.95	54.76	45.24
Benin	2009	Lower middle income	Sub-Saharan Africa	0.481569	1061.72	52.83	47.17
Benin	2010	Lower middle income	Sub-Saharan Africa	0.510824	1009.49	47.19	52.81
Benin	2011	Lower middle income	Sub-Saharan Africa	0.478349	1099.41	48.7	51.3
Benin	2012	Lower middle income	Sub-Saharan Africa	0.443845	1112.57	50.33	49.67
Benin	2013	Lower middle income	Sub-Saharan Africa	0.453635	1214.3	51.97	48.03
Benin	2014	Lower middle income	Sub-Saharan Africa	0.488571	1251.5	51.05	48.95
Benin	2015	Lower middle income	Sub-Saharan Africa	0.503586	1041.65	49.94	50.06
Benin	2016	Lower middle income	Sub-Saharan Africa	0.598486	1049.82	45.42	54.58
Benin	2017	Lower middle income	Sub-Saharan Africa	0.592941	1095.27	45.38	54.62
Benin	2018	Lower middle income	Sub-Saharan Africa	0.636814	1194.44	43.97	56.03
Benin	2019	Lower middle income	Sub-Saharan Africa	0.608237	1170.89	46.47	53.53
Benin	2020	Lower middle income	Sub-Saharan Africa	0.631205	1240.73	46.2	53.8
Bhutan	1990	Lower middle income	South Asia	0.331977	515.3	95.9	4.1
Bhutan	1991	Lower middle income	South Asia	0.321995	423.269	95.92	4.08
Bhutan	1992	Lower middle income	South Asia	0.375698	440.033	95.29	4.71
Bhutan	1993	Lower middle income	South Asia	0.339933	433.866	95.86	4.14
Bhutan	1994	Lower middle income	South Asia	0.395004	496.786	95.29	4.71
Bhutan	1995	Lower middle income	South Asia	0.466376	550.656	94.37	5.63
Bhutan	1996	Lower middle income	South Asia	0.551746	564.487	93.24	6.76
Bhutan	1997	Lower middle income	South Asia	0.697009	644.088	91.35	8.65
Bhutan	1998	Lower middle income	South Asia	0.67742	652.361	91.53	8.47
Bhutan	1999	Lower middle income	South Asia	0.662936	699.331	91.57	8.43
Bhutan	2000	Lower middle income	South Asia	0.662186	722.827	91.4	8.6
Bhutan	2001	Lower middle income	South Asia	0.628794	765.009	91.75	8.25
Bhutan	2002	Lower middle income	South Asia	0.664763	841.366	91.2	8.8
Bhutan	2003	Lower middle income	South Asia	0.5952	951.739	91.92	8.08
Bhutan	2004	Lower middle income	South Asia	0.48233	1050.13	93.46	6.54
Bhutan	2005	Lower middle income	South Asia	0.59612	1201.43	91.67	8.33
Bhutan	2006	Lower middle income	South Asia	0.590411	1299.63	91.92	8.08
Bhutan	2007	Lower middle income	South Asia	0.58495	1714.03	92.07	7.93
Bhutan	2008	Lower middle income	South Asia	0.612726	1780.11	91.81	8.19
Bhutan	2009	Lower middle income	South Asia	0.568787	1768.75	92.38	7.62
Bhutan	2010	Lower middle income	South Asia	0.699034	2194.13	90.8	9.2
Bhutan	2011	Lower middle income	South Asia	1.04327	2491.27	89.01	10.99
Bhutan	2012	Lower middle income	South Asia	1.15636	2470.07	87.32	12.68
Bhutan	2013	Lower middle income	South Asia	1.24573	2409.44	86.7	13.3
Bhutan	2014	Lower middle income	South Asia	1.37488	2589.9	86.54	13.46
Bhutan	2015	Lower middle income	South Asia	1.40204	2695.64	86.68	13.32
Bhutan	2016	Lower middle income	South Asia	1.63839	2879.55	85.02	14.98
Bhutan	2017	Lower middle income	South Asia	1.73187	3427.17	83.63	16.37
Bhutan	2018	Lower middle income	South Asia	1.90829	3389.78	82.61	17.39
Bhutan	2019	Lower middle income	South Asia	1.8672	3564.6	82.85	17.15
Bhutan	2020	Lower middle income	South Asia	1.34005	3181.34	88.39	11.61
Bolivia	1990	Lower middle income	Latin America & Caribbean	1.46669	685.943	37.02	62.98
Bolivia	1991	Lower middle income	Latin America & Caribbean	1.50008	737.521	38.1	61.9
Bolivia	1992	Lower middle income	Latin America & Caribbean	1.5111	763.261	36.88	63.12
Bolivia	1993	Lower middle income	Latin America & Caribbean	1.36	760.118	36.91	63.09
Bolivia	1994	Lower middle income	Latin America & Caribbean	1.24322	777.416	35.16	64.84
Bolivia	1995	Lower middle income	Latin America & Caribbean	1.10113	856.365	33.17	66.83
Bolivia	1996	Lower middle income	Latin America & Caribbean	1.04279	925.849	32.39	67.61
Bolivia	1997	Lower middle income	Latin America & Caribbean	1.12887	973.963	31.97	68.03
Bolivia	1998	Lower middle income	Latin America & Caribbean	1.0533	1025.41	30.62	69.38
Bolivia	1999	Lower middle income	Latin America & Caribbean	0.981769	981.753	30.77	69.23
Bolivia	2000	Lower middle income	Latin America & Caribbean	0.943608	977.329	29.79	70.21
Bolivia	2001	Lower middle income	Latin America & Caribbean	0.893303	930.876	29.59	70.41
Bolivia	2002	Lower middle income	Latin America & Caribbean	0.936961	888.199	28.67	71.33
Bolivia	2003	Lower middle income	Latin America & Caribbean	0.980273	892.355	27.52	72.48
Bolivia	2004	Lower middle income	Latin America & Caribbean	1.01802	951.952	26.26	73.74
Bolivia	2005	Lower middle income	Latin America & Caribbean	1.05392	1018.31	25.07	74.93
Bolivia	2006	Lower middle income	Latin America & Caribbean	1.12284	1200.07	23.7	76.3
Bolivia	2007	Lower middle income	Latin America & Caribbean	1.22617	1351.04	22.07	77.93
Bolivia	2008	Lower middle income	Latin America & Caribbean	1.28881	1687.58	21.3	78.7
Bolivia	2009	Lower middle income	Latin America & Caribbean	1.35011	1725.15	20.62	79.38
Bolivia	2010	Lower middle income	Latin America & Caribbean	1.43811	1922.06	19.93	80.07
Bolivia	2011	Lower middle income	Latin America & Caribbean	1.53822	2304.98	18.1	81.9
Bolivia	2012	Lower middle income	Latin America & Caribbean	1.60468	2562.47	17.36	82.64
Bolivia	2013	Lower middle income	Latin America & Caribbean	1.68699	2853.8	16.02	83.98
Bolivia	2014	Lower middle income	Latin America & Caribbean	1.78422	3022.46	15.03	84.97
Bolivia	2015	Lower middle income	Latin America & Caribbean	1.80367	2975.65	14.22	85.78
Bolivia	2016	Lower middle income	Latin America & Caribbean	1.89369	3013.5	13.62	86.38
Bolivia	2017	Lower middle income	Latin America & Caribbean	1.89132	3280.01	14.29	85.71
Bolivia	2018	Lower middle income	Latin America & Caribbean	1.88519	3471.01	14.33	85.67
Bolivia	2019	Lower middle income	Latin America & Caribbean	1.85346	3472.38	13.52	86.48
Bolivia	2020	Lower middle income	Latin America & Caribbean	1.53946	3068.81	16.86	83.14
Botswana	1990	Upper middle income	Sub-Saharan Africa	2.09277	2825.72	49.03	50.97
Botswana	1991	Upper middle income	Sub-Saharan Africa	1.98083	2855.95	49.51	50.49
Botswana	1992	Upper middle income	Sub-Saharan Africa	2.32161	2918.62	46.1	53.9
Botswana	1993	Upper middle income	Sub-Saharan Africa	2.22238	2845	47.34	52.66
Botswana	1994	Upper middle income	Sub-Saharan Africa	2.04856	2832.81	49.84	50.16
Botswana	1995	Upper middle income	Sub-Saharan Africa	2.06642	3064.59	48.86	51.14
Botswana	1996	Upper middle income	Sub-Saharan Africa	1.84298	3063.99	46.44	53.56
Botswana	1997	Upper middle income	Sub-Saharan Africa	1.89335	3100.17	45.78	54.22
Botswana	1998	Upper middle income	Sub-Saharan Africa	2.22395	2893.33	39.2	60.8
Botswana	1999	Upper middle income	Sub-Saharan Africa	2.28103	3242.14	41.6	58.4
Botswana	2000	Upper middle income	Sub-Saharan Africa	2.33575	3351.7	38.46	61.54
Botswana	2001	Upper middle income	Sub-Saharan Africa	2.19396	3115.68	37.51	62.49
Botswana	2002	Upper middle income	Sub-Saharan Africa	2.24312	3029.79	36.13	63.87
Botswana	2003	Upper middle income	Sub-Saharan Africa	2.14302	4111.74	36.21	63.79
Botswana	2004	Upper middle income	Sub-Saharan Africa	2.13562	4818.21	34.34	65.66
Botswana	2005	Upper middle income	Sub-Saharan Africa	2.26045	5240.32	33	67
Botswana	2006	Upper middle income	Sub-Saharan Africa	2.11899	5142.91	31.4	68.6
Botswana	2007	Upper middle income	Sub-Saharan Africa	2.19616	5372.34	29.03	70.97
Botswana	2008	Upper middle income	Sub-Saharan Africa	2.18834	5345.85	27.86	72.14
Botswana	2009	Upper middle income	Sub-Saharan Africa	2.04323	4938.25	28.29	71.71
Botswana	2010	Upper middle income	Sub-Saharan Africa	1.61197	6041.73	29.41	70.59
Botswana	2011	Upper middle income	Sub-Saharan Africa	1.81971	7080.78	28.41	71.59
Botswana	2012	Upper middle income	Sub-Saharan Africa	1.5695	6392.99	27.55	72.45
Botswana	2013	Upper middle income	Sub-Saharan Africa	2.44513	6436.6	26.36	73.64
Botswana	2014	Upper middle income	Sub-Saharan Africa	3.09192	6844.03	25.38	74.62
Botswana	2015	Upper middle income	Sub-Saharan Africa	3.01484	5869.74	25.59	74.41
Botswana	2016	Upper middle income	Sub-Saharan Africa	2.81809	6411.55	26.13	73.87
Botswana	2017	Upper middle income	Sub-Saharan Africa	3.05495	6705.34	26.11	73.89
Botswana	2018	Upper middle income	Sub-Saharan Africa	3.28847	6947.82	25.11	74.89
Botswana	2019	Upper middle income	Sub-Saharan Africa	2.87966	6691.16	25.74	74.26
Botswana	2020	Upper middle income	Sub-Saharan Africa	2.26346	5875.07	27.21	72.79
Brazil	1990	Upper middle income	Latin America & Caribbean	1.31313	3065.24	49.82	50.18
Brazil	1991	Upper middle income	Latin America & Caribbean	1.34003	2656.5	48.89	51.11
Brazil	1992	Upper middle income	Latin America & Caribbean	1.33332	2505.38	48.65	51.35
Brazil	1993	Upper middle income	Latin America & Caribbean	1.35861	2766.35	48.15	51.85
Brazil	1994	Upper middle income	Latin America & Caribbean	1.38214	3393.14	48.3	51.7
Brazil	1995	Upper middle income	Latin America & Caribbean	1.4756	4704.96	46.08	53.92
Brazil	1996	Upper middle income	Latin America & Caribbean	1.58045	5121.91	44.48	55.52
Brazil	1997	Upper middle income	Latin America & Caribbean	1.66918	5240.13	43.66	56.34
Brazil	1998	Upper middle income	Latin America & Caribbean	1.69894	5049.76	43.79	56.21
Brazil	1999	Upper middle income	Latin America & Caribbean	1.73477	3456.42	43.98	56.02
Brazil	2000	Upper middle income	Latin America & Caribbean	1.7835	3726.81	42.66	57.34
Brazil	2001	Upper middle income	Latin America & Caribbean	1.79211	3142.24	41.33	58.67
Brazil	2002	Upper middle income	Latin America & Caribbean	1.76065	2824.72	42.85	57.15
Brazil	2003	Upper middle income	Latin America & Caribbean	1.70185	3056.65	45.11	54.89
Brazil	2004	Upper middle income	Latin America & Caribbean	1.77844	3623.22	45.18	54.82
Brazil	2005	Upper middle income	Latin America & Caribbean	1.77566	4773.27	46.13	53.87
Brazil	2006	Upper middle income	Latin America & Caribbean	1.77748	5866.02	46.67	53.33
Brazil	2007	Upper middle income	Latin America & Caribbean	1.84798	7323.19	47.19	52.81
Brazil	2008	Upper middle income	Latin America & Caribbean	1.93922	8801.76	47.04	52.96
Brazil	2009	Upper middle income	Latin America & Caribbean	1.79933	8569.9	48.92	51.08
Brazil	2010	Upper middle income	Latin America & Caribbean	2.02661	11249.3	46.81	53.19
Brazil	2011	Upper middle income	Latin America & Caribbean	2.11063	13200.6	45.26	54.74
Brazil	2012	Upper middle income	Latin America & Caribbean	2.27142	12327.5	43.49	56.51
Brazil	2013	Upper middle income	Latin America & Caribbean	2.41345	12258.6	42.32	57.68
Brazil	2014	Upper middle income	Latin America & Caribbean	2.51459	12071.4	41.71	58.29
Brazil	2015	Upper middle income	Latin America & Caribbean	2.36536	8783.22	43.62	56.38
Brazil	2016	Upper middle income	Latin America & Caribbean	2.16126	8680.74	45.46	54.54
Brazil	2017	Upper middle income	Latin America & Caribbean	2.18549	9896.72	45.33	54.67
Brazil	2018	Upper middle income	Latin America & Caribbean	2.06426	9121.02	46.95	53.05
Brazil	2019	Upper middle income	Latin America & Caribbean	2.05077	8845.32	47.58	52.42
Brazil	2020	Upper middle income	Latin America & Caribbean	1.94252	6923.7	50.05	49.95
Bulgaria	1990	Upper middle income	Europe & Central Asia	8.44268	2366.53	1.81	98.19
Bulgaria	1991	Upper middle income	Europe & Central Asia	6.81464	1267.73	2.18	97.82
Bulgaria	1992	Upper middle income	Europe & Central Asia	6.48279	1211.98	2.59	97.41
Bulgaria	1993	Upper middle income	Europe & Central Asia	6.60094	1278.53	2.38	97.62
Bulgaria	1994	Upper middle income	Europe & Central Asia	6.3627	1148.49	2.28	97.72
Bulgaria	1995	Upper middle income	Europe & Central Asia	6.52895	2259.26	3.03	96.97
Bulgaria	1996	Upper middle income	Europe & Central Asia	6.6128	1470.19	3.53	96.47
Bulgaria	1997	Upper middle income	Europe & Central Asia	6.37562	1361.41	3.76	96.24
Bulgaria	1998	Upper middle income	Europe & Central Asia	6.11346	1820.45	5.83	94.17
Bulgaria	1999	Upper middle income	Europe & Central Asia	5.39813	1659.72	6.58	93.42
Bulgaria	2000	Upper middle income	Europe & Central Asia	5.31459	1621.26	7.97	92.03
Bulgaria	2001	Upper middle income	Europe & Central Asia	5.76661	1770.91	7.24	92.76
Bulgaria	2002	Upper middle income	Europe & Central Asia	5.56323	2092.98	8.7	91.3
Bulgaria	2003	Upper middle income	Europe & Central Asia	6.1648	2719.49	9.16	90.84
Bulgaria	2004	Upper middle income	Europe & Central Asia	6.12499	3389.69	9.55	90.45
Bulgaria	2005	Upper middle income	Europe & Central Asia	6.26528	3899.83	9.83	90.17
Bulgaria	2006	Upper middle income	Europe & Central Asia	6.44055	4523.15	9.96	90.04
Bulgaria	2007	Upper middle income	Europe & Central Asia	6.97102	5888.78	8.85	91.15
Bulgaria	2008	Upper middle income	Europe & Central Asia	6.67853	7271.3	9.94	90.06
Bulgaria	2009	Upper middle income	Europe & Central Asia	5.76374	6988.27	11.62	88.38
Bulgaria	2010	Upper middle income	Europe & Central Asia	6.04962	6863.67	14.27	85.73
Bulgaria	2011	Upper middle income	Europe & Central Asia	6.75495	7857.17	13.22	86.78
Bulgaria	2012	Upper middle income	Europe & Central Asia	6.16258	7430.74	15.63	84.37
Bulgaria	2013	Upper middle income	Europe & Central Asia	5.45906	7687.71	18.24	81.76
Bulgaria	2014	Upper middle income	Europe & Central Asia	5.82153	7912.27	17.15	82.85
Bulgaria	2015	Upper middle income	Europe & Central Asia	6.20738	7078.86	17.85	82.15
Bulgaria	2016	Upper middle income	Europe & Central Asia	5.83442	7570.93	17.71	82.29
Bulgaria	2017	Upper middle income	Europe & Central Asia	6.20201	8381.88	17.11	82.89
Bulgaria	2018	Upper middle income	Europe & Central Asia	5.82178	9447.66	19.59	80.41
Bulgaria	2019	Upper middle income	Europe & Central Asia	5.61371	9874.34	19.32	80.68
Bulgaria	2020	Upper middle income	Europe & Central Asia	4.92328	10148.3	21.08	78.92
Burkina Faso	1990	Low income	Sub-Saharan Africa	0.0650615	339.632	89.14	10.86
Burkina Faso	1991	Low income	Sub-Saharan Africa	0.0640252	334.76	89.19	10.81
Burkina Faso	1992	Low income	Sub-Saharan Africa	0.0636346	349.708	89.12	10.88
Burkina Faso	1993	Low income	Sub-Saharan Africa	0.0633735	325.154	89.21	10.79
Burkina Faso	1994	Low income	Sub-Saharan Africa	0.0620141	187.815	89.19	10.81
Burkina Faso	1995	Low income	Sub-Saharan Africa	0.0617892	229.833	88.65	11.35
Burkina Faso	1996	Low income	Sub-Saharan Africa	0.0682502	243.527	87.88	12.12
Burkina Faso	1997	Low income	Sub-Saharan Africa	0.075968	224.611	86.79	13.21
Burkina Faso	1998	Low income	Sub-Saharan Africa	0.0785033	250.414	86.29	13.71
Burkina Faso	1999	Low income	Sub-Saharan Africa	0.0809282	293.887	86.86	13.14
Burkina Faso	2000	Low income	Sub-Saharan Africa	0.0882723	249.802	85.4	14.6
Burkina Faso	2001	Low income	Sub-Saharan Africa	0.0836122	260.443	85.49	14.51
Burkina Faso	2002	Low income	Sub-Saharan Africa	0.0813179	286.754	85.43	14.57
Burkina Faso	2003	Low income	Sub-Saharan Africa	0.0846071	363.818	85.3	14.7
Burkina Faso	2004	Low income	Sub-Saharan Africa	0.0843256	405.451	85.31	14.69
Burkina Faso	2005	Low income	Sub-Saharan Africa	0.0829691	442.944	87.7	12.3
Burkina Faso	2006	Low income	Sub-Saharan Africa	0.0978246	457.342	85.88	14.12
Burkina Faso	2007	Low income	Sub-Saharan Africa	0.114035	516.75	84.3	15.7
Burkina Faso	2008	Low income	Sub-Saharan Africa	0.125649	621.89	84.43	15.57
Burkina Faso	2009	Low income	Sub-Saharan Africa	0.123329	603.878	84.81	15.19
Burkina Faso	2010	Low income	Sub-Saharan Africa	0.129945	627.27	82.8	17.2
Burkina Faso	2011	Low income	Sub-Saharan Africa	0.132533	727.612	81.98	18.02
Burkina Faso	2012	Low income	Sub-Saharan Africa	0.157359	733.973	78.79	21.21
Burkina Faso	2013	Low income	Sub-Saharan Africa	0.167098	762.304	77.09	22.91
Burkina Faso	2014	Low income	Sub-Saharan Africa	0.164944	767.371	76.84	23.16
Burkina Faso	2015	Low income	Sub-Saharan Africa	0.203109	632.127	74.55	25.45
Burkina Faso	2016	Low income	Sub-Saharan Africa	0.207403	665.786	74.14	25.86
Burkina Faso	2017	Low income	Sub-Saharan Africa	0.233174	711.185	71.13	28.87
Burkina Faso	2018	Low income	Sub-Saharan Africa	0.252428	779.203	69.13	30.87
Burkina Faso	2019	Low income	Sub-Saharan Africa	0.269502	765.23	67.2	32.8
Burkina Faso	2020	Low income	Sub-Saharan Africa	0.253533	823.552	67.51	32.49
Burundi	1990	Low income	Sub-Saharan Africa	0.0342099	206.445	94.64	5.36
Burundi	1991	Low income	Sub-Saharan Africa	0.0410379	208.657	93.5	6.5
Burundi	1992	Low income	Sub-Saharan Africa	0.0350334	188.581	94.27	5.73
Burundi	1993	Low income	Sub-Saharan Africa	0.0379103	168.964	93.98	6.02
Burundi	1994	Low income	Sub-Saharan Africa	0.0376986	165.586	93.94	6.06
Burundi	1995	Low income	Sub-Saharan Africa	0.0365596	168.627	93.73	6.27
Burundi	1996	Low income	Sub-Saharan Africa	0.0376528	146.536	93.49	6.51
Burundi	1997	Low income	Sub-Saharan Africa	0.0381845	164.233	93.39	6.61
Burundi	1998	Low income	Sub-Saharan Africa	0.0385231	148.09	93.25	6.75
Burundi	1999	Low income	Sub-Saharan Africa	0.0378306	130.753	93.75	6.25
Burundi	2000	Low income	Sub-Saharan Africa	0.0416319	138.005	93.23	6.77
Burundi	2001	Low income	Sub-Saharan Africa	0.0325099	135.606	94.84	5.16
Burundi	2002	Low income	Sub-Saharan Africa	0.0328022	124.139	94.65	5.35
Burundi	2003	Low income	Sub-Saharan Africa	0.0249532	114.367	95.76	4.24
Burundi	2004	Low income	Sub-Saharan Africa	0.0224142	128.538	96.04	3.96
Burundi	2005	Low income	Sub-Saharan Africa	0.0217895	151.189	96.01	3.99
Burundi	2006	Low income	Sub-Saharan Africa	0.025019	166.276	95.31	4.69
Burundi	2007	Low income	Sub-Saharan Africa	0.0241799	170.707	95.29	4.71
Burundi	2008	Low income	Sub-Saharan Africa	0.0240031	194.711	95.15	4.85
Burundi	2009	Low income	Sub-Saharan Africa	0.0227456	204.545	95.18	4.82
Burundi	2010	Low income	Sub-Saharan Africa	0.0354239	222.661	92.58	7.42
Burundi	2011	Low income	Sub-Saharan Africa	0.0379981	236.451	91.66	8.34
Burundi	2012	Low income	Sub-Saharan Africa	0.0371804	238.206	91.47	8.53
Burundi	2013	Low income	Sub-Saharan Africa	0.0361	241.548	91.11	8.89
Burundi	2014	Low income	Sub-Saharan Africa	0.0347597	257.819	91.31	8.69
Burundi	2015	Low income	Sub-Saharan Africa	0.0341936	289.36	91.18	8.82
Burundi	2016	Low income	Sub-Saharan Africa	0.0405381	242.54	89.58	10.42
Burundi	2017	Low income	Sub-Saharan Africa	0.0474291	244.145	88.19	11.81
Burundi	2018	Low income	Sub-Saharan Africa	0.0578502	232.061	85.65	14.35
Burundi	2019	Low income	Sub-Saharan Africa	0.0595713	216.973	84.84	15.16
Burundi	2020	Low income	Sub-Saharan Africa	0.058384	216.827	83.52	16.48
Cabo Verde	1990	Lower middle income	Sub-Saharan Africa	0.504165	841.805	21.07	78.93
Cabo Verde	1991	Lower middle income	Sub-Saharan Africa	0.455569	858.087	26.27	73.73
Cabo Verde	1992	Lower middle income	Sub-Saharan Africa	0.478862	935.106	26.34	73.66
Cabo Verde	1993	Lower middle income	Sub-Saharan Africa	0.441865	1251.87	30.42	69.58
Cabo Verde	1994	Lower middle income	Sub-Saharan Africa	0.437938	1012.26	32.43	67.57
Cabo Verde	1995	Lower middle income	Sub-Saharan Africa	0.490299	1184.18	30.82	69.18
Cabo Verde	1996	Lower middle income	Sub-Saharan Africa	0.528257	1192.33	30.19	69.81
Cabo Verde	1997	Lower middle income	Sub-Saharan Africa	0.534304	1139.22	30.49	69.51
Cabo Verde	1998	Lower middle income	Sub-Saharan Africa	0.56359	1185.58	30.03	69.97
Cabo Verde	1999	Lower middle income	Sub-Saharan Africa	0.657434	1317.57	26.86	73.14
Cabo Verde	2000	Lower middle income	Sub-Saharan Africa	0.66732	1176.71	27.88	72.12
Cabo Verde	2001	Lower middle income	Sub-Saharan Africa	0.769383	1208.46	25.97	74.03
Cabo Verde	2002	Lower middle income	Sub-Saharan Africa	0.828348	1311.21	25.98	74.02
Cabo Verde	2003	Lower middle income	Sub-Saharan Africa	0.872963	1693.98	24.83	75.17
Cabo Verde	2004	Lower middle income	Sub-Saharan Africa	0.854942	1900.89	24.38	75.62
Cabo Verde	2005	Lower middle income	Sub-Saharan Africa	0.916143	1972.78	23.88	76.12
Cabo Verde	2006	Lower middle income	Sub-Saharan Africa	1.03972	2220.1	21.18	78.82
Cabo Verde	2007	Lower middle income	Sub-Saharan Africa	0.911373	3268.31	21.04	78.96
Cabo Verde	2008	Lower middle income	Sub-Saharan Africa	0.932131	3839.86	23.81	76.19
Cabo Verde	2009	Lower middle income	Sub-Saharan Africa	0.99023	3592.32	22.08	77.92
Cabo Verde	2010	Lower middle income	Sub-Saharan Africa	1.03739	3500.98	21.22	78.78
Cabo Verde	2011	Lower middle income	Sub-Saharan Africa	1.07446	3880.07	20.78	79.22
Cabo Verde	2012	Lower middle income	Sub-Saharan Africa	0.98452	3583.46	24.26	75.74
Cabo Verde	2013	Lower middle income	Sub-Saharan Africa	0.929733	3757.66	25.94	74.06
Cabo Verde	2014	Lower middle income	Sub-Saharan Africa	0.909031	3739.28	26.11	73.89
Cabo Verde	2015	Lower middle income	Sub-Saharan Africa	0.905344	3169.08	26.35	73.65
Cabo Verde	2016	Lower middle income	Sub-Saharan Africa	0.972253	3312.7	26.31	73.69
Cabo Verde	2017	Lower middle income	Sub-Saharan Africa	1.03495	3534.34	24.66	75.34
Cabo Verde	2018	Lower middle income	Sub-Saharan Africa	1.04114	3860.45	23.13	76.87
Cabo Verde	2019	Lower middle income	Sub-Saharan Africa	1.06962	3903.05	22.41	77.59
Cabo Verde	2020	Lower middle income	Sub-Saharan Africa	1.06515	3126.4	23.42	76.58
Cameroon	1990	Lower middle income	Sub-Saharan Africa	0.253707	1077.33	81.6	18.4
Cameroon	1991	Lower middle income	Sub-Saharan Africa	0.591473	1005.3	83.19	16.81
Cameroon	1992	Lower middle income	Sub-Saharan Africa	0.564517	995.314	84.44	15.56
Cameroon	1993	Lower middle income	Sub-Saharan Africa	0.461841	1295.92	83.94	16.06
Cameroon	1994	Lower middle income	Sub-Saharan Africa	0.35951	692.859	83.61	16.39
Cameroon	1995	Lower middle income	Sub-Saharan Africa	0.354195	822.363	84.48	15.52
Cameroon	1996	Lower middle income	Sub-Saharan Africa	0.350297	817.184	84.94	15.06
Cameroon	1997	Lower middle income	Sub-Saharan Africa	0.34878	773.927	84.69	15.31
Cameroon	1998	Lower middle income	Sub-Saharan Africa	0.352123	789.274	84.49	15.51
Cameroon	1999	Lower middle income	Sub-Saharan Africa	0.325764	786.846	86.23	13.77
Cameroon	2000	Lower middle income	Sub-Saharan Africa	0.345166	700.163	84.59	15.41
Cameroon	2001	Lower middle income	Sub-Saharan Africa	0.332842	706.984	85.3	14.7
Cameroon	2002	Lower middle income	Sub-Saharan Africa	0.322564	780.271	85.26	14.74
Cameroon	2003	Lower middle income	Sub-Saharan Africa	0.318326	976.519	85.3	14.7
Cameroon	2004	Lower middle income	Sub-Saharan Africa	0.304746	1119.98	85.53	14.47
Cameroon	2005	Lower middle income	Sub-Saharan Africa	0.290376	1129.36	86.31	13.69
Cameroon	2006	Lower middle income	Sub-Saharan Africa	0.286835	1177.97	85.51	14.49
Cameroon	2007	Lower middle income	Sub-Saharan Africa	0.335938	1311	80.82	19.18
Cameroon	2008	Lower middle income	Sub-Saharan Africa	0.340495	1476.01	80.82	19.18
Cameroon	2009	Lower middle income	Sub-Saharan Africa	0.36401	1445.86	79.22	20.78
Cameroon	2010	Lower middle income	Sub-Saharan Africa	0.352872	1383.81	78.74	21.26
Cameroon	2011	Lower middle income	Sub-Saharan Africa	0.33261	1497.93	78.63	21.37
Cameroon	2012	Lower middle income	Sub-Saharan Africa	0.326478	1433.72	78.57	21.43
Cameroon	2013	Lower middle income	Sub-Saharan Africa	0.347934	1559.14	77.67	22.33
Cameroon	2014	Lower middle income	Sub-Saharan Africa	0.368742	1631.71	76.88	23.12
Cameroon	2015	Lower middle income	Sub-Saharan Africa	0.369371	1399.68	78.06	21.94
Cameroon	2016	Lower middle income	Sub-Saharan Africa	0.378494	1426.07	78.78	21.22
Cameroon	2017	Lower middle income	Sub-Saharan Africa	0.372071	1479.86	79.18	20.82
Cameroon	2018	Lower middle income	Sub-Saharan Africa	0.388794	1594.06	78.57	21.43
Cameroon	2019	Lower middle income	Sub-Saharan Africa	0.370692	1538.69	78.79	21.21
Cameroon	2020	Lower middle income	Sub-Saharan Africa	0.374783	1539.13	78.94	21.06
Canada	1990	High income	North America	15.149	21525.9	22.53	77.47
Canada	1991	High income	North America	14.741	21846.8	22.67	77.33
Canada	1992	High income	North America	15.0281	20950.3	22.38	77.62
Canada	1993	High income	North America	14.7133	20186.8	22.26	77.74
Canada	1994	High income	North America	15.0605	19997.6	22.13	77.87
Canada	1995	High income	North America	15.2905	20679.6	22.39	77.61
Canada	1996	High income	North America	15.5926	21297	22.02	77.98
Canada	1997	High income	North America	15.9438	21901.6	21.78	78.22
Canada	1998	High income	North America	16.0766	21024.6	21.98	78.02
Canada	1999	High income	North America	16.2585	22315.2	22.18	77.82
Canada	2000	High income	North America	16.7575	24271	22.04	77.96
Canada	2001	High income	North America	16.3314	23822.1	21.53	78.47
Canada	2002	High income	North America	16.7204	24255.3	21.77	78.23
Canada	2003	High income	North America	17.2084	28300.5	21.18	78.82
Canada	2004	High income	North America	16.7942	32143.7	21.58	78.42
Canada	2005	High income	North America	17.0276	36382.5	21.26	78.74
Canada	2006	High income	North America	16.5952	40504.1	21.18	78.82
Canada	2007	High income	North America	17.3806	44659.9	21.26	78.74
Canada	2008	High income	North America	16.5594	46710.5	21.3	78.7
Canada	2009	High income	North America	15.5045	40876.3	21.94	78.06
Canada	2010	High income	North America	15.7945	47562.1	21.13	78.87
Canada	2011	High income	North America	15.9983	52223.7	21.17	78.83
Canada	2012	High income	North America	15.7368	52669.1	21.44	78.56
Canada	2013	High income	North America	15.8408	52635.2	21.84	78.16
Canada	2014	High income	North America	15.8522	50956	21.83	78.17
Canada	2015	High income	North America	15.6499	43596.1	21.83	78.17
Canada	2016	High income	North America	15.4218	42315.6	21.62	78.38
Canada	2017	High income	North America	15.5472	45129.4	22.35	77.65
Canada	2018	High income	North America	15.6367	46548.6	21.92	78.08
Canada	2019	High income	North America	15.0527	46374.2	22.47	77.53
Canada	2020	High income	North America	13.5994	43349.7	23.85	76.15
Central African Republic	1990	Low income	Sub-Saharan Africa	0.0526836	512.851	93.87	6.13
Central African Republic	1991	Low income	Sub-Saharan Africa	0.0489984	475.276	94.14	5.86
Central African Republic	1992	Low income	Sub-Saharan Africa	0.0506396	471.941	94.08	5.92
Central African Republic	1993	Low income	Sub-Saharan Africa	0.0510173	413.959	93.82	6.18
Central African Republic	1994	Low income	Sub-Saharan Africa	0.0504102	267.006	93.19	6.81
Central African Republic	1995	Low income	Sub-Saharan Africa	0.0499892	340.4	93.05	6.95
Central African Republic	1996	Low income	Sub-Saharan Africa	0.0496496	299.619	91.66	8.34
Central African Republic	1997	Low income	Sub-Saharan Africa	0.0482872	271.143	91.86	8.14
Central African Republic	1998	Low income	Sub-Saharan Africa	0.0639651	272.102	89.02	10.98
Central African Republic	1999	Low income	Sub-Saharan Africa	0.0647816	273.428	88.95	11.05
Central African Republic	2000	Low income	Sub-Saharan Africa	0.0646951	243.878	88.9	11.1
Central African Republic	2001	Low income	Sub-Saharan Africa	0.0658036	242.576	88.92	11.08
Central African Republic	2002	Low income	Sub-Saharan Africa	0.0635519	253.411	89.22	10.78
Central African Republic	2003	Low income	Sub-Saharan Africa	0.0573651	283.675	90.25	9.75
Central African Republic	2004	Low income	Sub-Saharan Africa	0.0549678	309.19	90.64	9.36
Central African Republic	2005	Low income	Sub-Saharan Africa	0.0532452	317.878	90.96	9.04
Central African Republic	2006	Low income	Sub-Saharan Africa	0.05456	340.415	90.8	9.2
Central African Republic	2007	Low income	Sub-Saharan Africa	0.0543472	388.478	90.88	9.12
Central African Republic	2008	Low income	Sub-Saharan Africa	0.0383683	446.229	93.64	6.36
Central African Republic	2009	Low income	Sub-Saharan Africa	0.0368493	452.922	93.91	6.09
Central African Republic	2010	Low income	Sub-Saharan Africa	0.0375102	459.777	93.84	6.16
Central African Republic	2011	Low income	Sub-Saharan Africa	0.0410395	515.21	93.33	6.67
Central African Republic	2012	Low income	Sub-Saharan Africa	0.0413131	525.868	93.07	6.93
Central African Republic	2013	Low income	Sub-Saharan Africa	0.0251123	352.227	95.08	4.92
Central African Republic	2014	Low income	Sub-Saharan Africa	0.0271738	394.857	94.82	5.18
Central African Republic	2015	Low income	Sub-Saharan Africa	0.0382626	351.88	92.86	7.14
Central African Republic	2016	Low income	Sub-Saharan Africa	0.0420866	372.135	92.11	7.89
Central African Republic	2017	Low income	Sub-Saharan Africa	0.044509	414.74	91.58	8.42
Central African Republic	2018	Low income	Sub-Saharan Africa	0.0449676	435.932	91.42	8.58
Central African Republic	2019	Low income	Sub-Saharan Africa	0.0451882	426.409	91.26	8.74
Central African Republic	2020	Low income	Sub-Saharan Africa	0.0442821	435.469	90.88	9.12
Chad	1990	Low income	Sub-Saharan Africa	0.0667402	298.367	89.49	10.51
Chad	1991	Low income	Sub-Saharan Africa	0.0657517	310.66	89.32	10.68
Chad	1992	Low income	Sub-Saharan Africa	0.0648112	298.567	89.18	10.82
Chad	1993	Low income	Sub-Saharan Africa	0.0635673	226.921	89.47	10.53
Chad	1994	Low income	Sub-Saharan Africa	0.0644623	178.953	89.26	10.74
Chad	1995	Low income	Sub-Saharan Africa	0.0633777	209.893	89.17	10.83
Chad	1996	Low income	Sub-Saharan Africa	0.0623725	223.233	89.04	10.96
Chad	1997	Low income	Sub-Saharan Africa	0.0623685	207.317	88.88	11.12
Chad	1998	Low income	Sub-Saharan Africa	0.0615375	226.329	88.87	11.13
Chad	1999	Low income	Sub-Saharan Africa	0.061414	192.269	88.72	11.28
Chad	2000	Low income	Sub-Saharan Africa	0.061435	168.118	88.7	11.3
Chad	2001	Low income	Sub-Saharan Africa	0.0610975	200.361	88.6	11.4
Chad	2002	Low income	Sub-Saharan Africa	0.0602374	225.947	88.53	11.47
Chad	2003	Low income	Sub-Saharan Africa	0.0831742	298.25	83.91	16.09
Chad	2004	Low income	Sub-Saharan Africa	0.0804181	460.067	84	16
Chad	2005	Low income	Sub-Saharan Africa	0.0796201	664.598	83.82	16.18
Chad	2006	Low income	Sub-Saharan Africa	0.0786446	716.668	83.74	16.26
Chad	2007	Low income	Sub-Saharan Africa	0.0817422	806.71	82.38	17.62
Chad	2008	Low income	Sub-Saharan Africa	0.0925967	936.494	79.85	20.15
Chad	2009	Low income	Sub-Saharan Africa	0.0969196	808.162	79.36	20.64
Chad	2010	Low income	Sub-Saharan Africa	0.100044	896.877	79.23	20.77
Chad	2011	Low income	Sub-Saharan Africa	0.0814813	988.194	80.68	19.32
Chad	2012	Low income	Sub-Saharan Africa	0.0967259	969.616	76.08	23.92
Chad	2013	Low income	Sub-Saharan Africa	0.112528	980.084	72.62	27.38
Chad	2014	Low income	Sub-Saharan Africa	0.108278	1017.79	72.52	27.48
Chad	2015	Low income	Sub-Saharan Africa	0.104563	774.412	72.66	27.34
Chad	2016	Low income	Sub-Saharan Africa	0.100727	691.98	72.72	27.28
Chad	2017	Low income	Sub-Saharan Africa	0.0986485	662.897	72.84	27.16
Chad	2018	Low income	Sub-Saharan Africa	0.0998064	720.265	73.13	26.87
Chad	2019	Low income	Sub-Saharan Africa	0.0981964	701.621	72.78	27.22
Chad	2020	Low income	Sub-Saharan Africa	0.0942282	643.772	73.55	26.45
Chile	1990	High income	Latin America & Caribbean	2.28838	2483.56	34.03	65.97
Chile	1991	High income	Latin America & Caribbean	2.15628	2790.62	37.27	62.73
Chile	1992	High income	Latin America & Caribbean	2.20188	3333.96	38.62	61.38
Chile	1993	High income	Latin America & Caribbean	2.3192	3520.93	35.77	64.23
Chile	1994	High income	Latin America & Caribbean	2.52112	4010.97	34.82	65.18
Chile	1995	High income	Latin America & Caribbean	2.70324	5094.39	34.17	65.83
Chile	1996	High income	Latin America & Caribbean	3.07183	5376.77	32.23	67.77
Chile	1997	High income	Latin America & Caribbean	3.46304	5789.71	29.96	70.04
Chile	1998	High income	Latin America & Caribbean	3.46833	5467.19	29.75	70.25
Chile	1999	High income	Latin America & Caribbean	3.58651	4980.01	29.06	70.94
Chile	2000	High income	Latin America & Caribbean	3.2846	5102.97	31.36	68.64
Chile	2001	High income	Latin America & Caribbean	3.11937	4610.59	32.15	67.85
Chile	2002	High income	Latin America & Caribbean	3.12999	4477.19	33.07	66.93
Chile	2003	High income	Latin America & Caribbean	3.16541	4823.26	31.62	68.38
Chile	2004	High income	Latin America & Caribbean	3.4319	6185.3	31.44	68.56
Chile	2005	High income	Latin America & Caribbean	3.46014	7560.54	32.26	67.74
Chile	2006	High income	Latin America & Caribbean	3.4986	9418.27	32.91	67.09
Chile	2007	High income	Latin America & Caribbean	3.91463	10456.8	30.46	69.54
Chile	2008	High income	Latin America & Caribbean	4.08077	10797	30.83	69.17
Chile	2009	High income	Latin America & Caribbean	3.88813	10204.6	31.53	68.47
Chile	2010	High income	Latin America & Caribbean	4.10188	12764.6	27.04	72.96
Chile	2011	High income	Latin America & Caribbean	4.4528	14637.8	28.79	71.21
Chile	2012	High income	Latin America & Caribbean	4.5216	15397.8	30.31	69.69
Chile	2013	High income	Latin America & Caribbean	4.74008	15842.2	30.23	69.77
Chile	2014	High income	Latin America & Caribbean	4.32859	14675.2	26.95	73.05
Chile	2015	High income	Latin America & Caribbean	4.60324	13567.4	25.06	74.94
Chile	2016	High income	Latin America & Caribbean	4.78353	13788.2	24.55	75.45
Chile	2017	High income	Latin America & Caribbean	4.7438	15034.1	24.1	75.9
Chile	2018	High income	Latin America & Caribbean	4.62966	15820	25.46	74.54
Chile	2019	High income	Latin America & Caribbean	4.82762	14632.7	25.27	74.73
Chile	2020	High income	Latin America & Caribbean	4.39515	13173.8	26.73	73.27
China	1990	Upper middle income	East Asia & Pacific	1.91455	347.578	33.91	66.09
China	1991	Upper middle income	East Asia & Pacific	2.00054	359.213	33.08	66.92
China	1992	Upper middle income	East Asia & Pacific	2.07574	423.304	32.75	67.25
China	1993	Upper middle income	East Asia & Pacific	2.24484	525.366	31.51	68.49
China	1994	Upper middle income	East Asia & Pacific	2.32219	473.49	31.1	68.9
China	1995	Upper middle income	East Asia & Pacific	2.56348	609.604	29.35	70.65
China	1996	Upper middle income	East Asia & Pacific	2.52187	709.416	30.54	69.46
China	1997	Upper middle income	East Asia & Pacific	2.5479	781.743	29.99	70.01
China	1998	Upper middle income	East Asia & Pacific	2.60584	828.595	29.53	70.47
China	1999	Upper middle income	East Asia & Pacific	2.51742	873.298	30.29	69.71
China	2000	Upper middle income	East Asia & Pacific	2.65041	959.36	29.63	70.37
China	2001	Upper middle income	East Asia & Pacific	2.77476	1053.11	28.36	71.64
China	2002	Upper middle income	East Asia & Pacific	2.96482	1148.51	27	73
China	2003	Upper middle income	East Asia & Pacific	3.43404	1288.64	23.86	76.14
China	2004	Upper middle income	East Asia & Pacific	3.94515	1508.67	20.17	79.83
China	2005	Upper middle income	East Asia & Pacific	4.4677	1753.41	17.44	82.56
China	2006	Upper middle income	East Asia & Pacific	4.91028	2099.22	16.39	83.61
China	2007	Upper middle income	East Asia & Pacific	5.30637	2693.96	14.88	85.12
China	2008	Upper middle income	East Asia & Pacific	5.43508	3468.33	14.14	85.86
China	2009	Upper middle income	East Asia & Pacific	5.79832	3832.23	13.43	86.57
China	2010	Upper middle income	East Asia & Pacific	6.33542	4550.47	12.26	87.74
China	2011	Upper middle income	East Asia & Pacific	6.90135	5614.39	11.34	88.66
China	2012	Upper middle income	East Asia & Pacific	7.0452	6300.58	11.53	88.47
China	2013	Upper middle income	East Asia & Pacific	7.32015	7020.39	11.47	88.53
China	2014	Upper middle income	East Asia & Pacific	7.30471	7636.07	11.91	88.09
China	2015	Upper middle income	East Asia & Pacific	7.14513	8016.45	12.18	87.82
China	2016	Upper middle income	East Asia & Pacific	7.10548	8094.39	12.6	87.4
China	2017	Upper middle income	East Asia & Pacific	7.22616	8817.05	13.14	86.86
China	2018	Upper middle income	East Asia & Pacific	7.53319	9905.41	13.55	86.45
China	2019	Upper middle income	East Asia & Pacific	7.64544	10143.9	14.33	85.67
China	2020	Upper middle income	East Asia & Pacific	7.75614	10408.7	14.81	85.19
Colombia	1990	Upper middle income	Latin America & Caribbean	1.51418	1467.55	38.06	61.94
Colombia	1991	Upper middle income	Latin America & Caribbean	1.53576	1491.86	36.82	63.18
Colombia	1992	Upper middle income	Latin America & Caribbean	1.5675	1720.57	33.07	66.93
Colombia	1993	Upper middle income	Latin America & Caribbean	1.63687	1920.4	33.01	66.99
Colombia	1994	Upper middle income	Latin America & Caribbean	1.62952	2314.9	33.77	66.23
Colombia	1995	Upper middle income	Latin America & Caribbean	1.66926	2571.47	33.54	66.46
Colombia	1996	Upper middle income	Latin America & Caribbean	1.6175	2652.1	33.62	66.38
Colombia	1997	Upper middle income	Latin America & Caribbean	1.73863	2860.04	25.67	74.33
Colombia	1998	Upper middle income	Latin America & Caribbean	1.71491	2595.54	25.82	74.18
Colombia	1999	Upper middle income	Latin America & Caribbean	1.44932	2236.07	28.99	71.01
Colombia	2000	Upper middle income	Latin America & Caribbean	1.50441	2546.85	27.85	72.15
Colombia	2001	Upper middle income	Latin America & Caribbean	1.49577	2465.01	27.08	72.92
Colombia	2002	Upper middle income	Latin America & Caribbean	1.41823	2421.16	28.63	71.37
Colombia	2003	Upper middle income	Latin America & Caribbean	1.38137	2305.17	30.55	69.45
Colombia	2004	Upper middle income	Latin America & Caribbean	1.35921	2811.46	29.04	70.96
Colombia	2005	Upper middle income	Latin America & Caribbean	1.37816	3448.54	28.94	71.06
Colombia	2006	Upper middle income	Latin America & Caribbean	1.36051	3782.6	29.58	70.42
Colombia	2007	Upper middle income	Latin America & Caribbean	1.37877	4762.08	30.3	69.7
Colombia	2008	Upper middle income	Latin America & Caribbean	1.37619	5534.69	29.85	70.15
Colombia	2009	Upper middle income	Latin America & Caribbean	1.41424	5245.95	30.78	69.22
Colombia	2010	Upper middle income	Latin America & Caribbean	1.43132	6392.76	29.63	70.37
Colombia	2011	Upper middle income	Latin America & Caribbean	1.5399	7392.94	28.74	71.26
Colombia	2012	Upper middle income	Latin America & Caribbean	1.53385	8096.8	28.8	71.2
Colombia	2013	Upper middle income	Latin America & Caribbean	1.68099	8263.64	32.13	67.87
Colombia	2014	Upper middle income	Latin America & Caribbean	1.71582	8167.47	32.22	67.78
Colombia	2015	Upper middle income	Latin America & Caribbean	1.71939	6228.65	31.46	68.54
Colombia	2016	Upper middle income	Latin America & Caribbean	1.7538	5936.26	30.6	69.4
Colombia	2017	Upper middle income	Latin America & Caribbean	1.56508	6449.97	32.38	67.62
Colombia	2018	Upper middle income	Latin America & Caribbean	1.61039	6782.04	30.57	69.43
Colombia	2019	Upper middle income	Latin America & Caribbean	1.57782	6436.51	31.5	68.5
Colombia	2020	Upper middle income	Latin America & Caribbean	1.55226	5304.29	31.31	68.69
Comoros	1990	Lower middle income	Sub-Saharan Africa	0.15193	996.528	74	26
Comoros	1991	Lower middle income	Sub-Saharan Africa	0.155333	958.921	73.4	26.6
Comoros	1992	Lower middle income	Sub-Saharan Africa	0.155191	1009.71	73.63	26.37
Comoros	1993	Lower middle income	Sub-Saharan Africa	0.158207	977.474	73.06	26.94
Comoros	1994	Lower middle income	Sub-Saharan Africa	0.158191	674.137	73.29	26.71
Comoros	1995	Lower middle income	Sub-Saharan Africa	0.161237	823.677	73	27
Comoros	1996	Lower middle income	Sub-Saharan Africa	0.16104	801.261	73.44	26.56
Comoros	1997	Lower middle income	Sub-Saharan Africa	0.16692	721.627	72.92	27.08
Comoros	1998	Lower middle income	Sub-Saharan Africa	0.178696	717.318	71.54	28.46
Comoros	1999	Lower middle income	Sub-Saharan Africa	0.184066	726.489	71.09	28.91
Comoros	2000	Lower middle income	Sub-Saharan Africa	0.195433	654.18	69.87	30.13
Comoros	2001	Lower middle income	Sub-Saharan Africa	0.20046	691.042	69.51	30.49
Comoros	2002	Lower middle income	Sub-Saharan Africa	0.196227	761.948	70.31	29.69
Comoros	2003	Lower middle income	Sub-Saharan Africa	0.245032	959.229	64.39	35.61
Comoros	2004	Lower middle income	Sub-Saharan Africa	0.263613	1090.43	63.52	36.48
Comoros	2005	Lower middle income	Sub-Saharan Africa	0.248025	1103.2	65.74	34.26
Comoros	2006	Lower middle income	Sub-Saharan Africa	0.284624	1155.09	61.81	38.19
Comoros	2007	Lower middle income	Sub-Saharan Africa	0.181229	1289.79	74.36	25.64
Comoros	2008	Lower middle income	Sub-Saharan Africa	0.181264	1454.65	73.44	26.56
Comoros	2009	Lower middle income	Sub-Saharan Africa	0.218524	1409.11	68.53	31.47
Comoros	2010	Lower middle income	Sub-Saharan Africa	0.255783	1384.06	66.02	33.98
Comoros	2011	Lower middle income	Sub-Saharan Africa	0.223857	1526.83	68.99	31.01
Comoros	2012	Lower middle income	Sub-Saharan Africa	0.233875	1483.95	67.5	32.5
Comoros	2013	Lower middle income	Sub-Saharan Africa	0.27481	1595.99	62.23	37.77
Comoros	2014	Lower middle income	Sub-Saharan Africa	0.24055	1608.69	65.8	34.2
Comoros	2015	Lower middle income	Sub-Saharan Africa	0.254582	1322.94	64.06	35.94
Comoros	2016	Lower middle income	Sub-Saharan Africa	0.292	1357.27	60.4	39.6
Comoros	2017	Lower middle income	Sub-Saharan Africa	0.366303	1414.59	56.32	43.68
Comoros	2018	Lower middle income	Sub-Saharan Africa	0.38992	1531.34	54.59	45.41
Comoros	2019	Lower middle income	Sub-Saharan Africa	0.412397	1510.8	53	47
Comoros	2020	Lower middle income	Sub-Saharan Africa	0.407112	1519.59	48.29	51.71
Congo, Dem. Rep.	1990	Low income	Sub-Saharan Africa	0.0883361	259.237	92.05	7.95
Congo, Dem. Rep.	1991	Low income	Sub-Saharan Africa	0.0467243		95.14	4.86
Congo, Dem. Rep.	1992	Low income	Sub-Saharan Africa	0.0386729	230.876	95.88	4.12
Congo, Dem. Rep.	1993	Low income	Sub-Saharan Africa	0.0479068	272.051	96.11	3.89
Congo, Dem. Rep.	1994	Low income	Sub-Saharan Africa	0.053195	140.212	96.61	3.39
Congo, Dem. Rep.	1995	Low income	Sub-Saharan Africa	0.0487675	130.376	96.9	3.1
Congo, Dem. Rep.	1996	Low income	Sub-Saharan Africa	0.0514825	130.817	96.96	3.04
Congo, Dem. Rep.	1997	Low income	Sub-Saharan Africa	0.0506439	135.889	97.06	2.94
Congo, Dem. Rep.	1998	Low income	Sub-Saharan Africa	0.0495852	135.477	96.85	3.15
Congo, Dem. Rep.	1999	Low income	Sub-Saharan Africa	0.0444252	99.7573	96.99	3.01
Congo, Dem. Rep.	2000	Low income	Sub-Saharan Africa	0.0336292	392.626	97.94	2.06
Congo, Dem. Rep.	2001	Low income	Sub-Saharan Africa	0.0312422	148.447	98.34	1.66
Congo, Dem. Rep.	2002	Low income	Sub-Saharan Africa	0.0319422	168.945	98.27	1.73
Congo, Dem. Rep.	2003	Low income	Sub-Saharan Africa	0.0375637	167.982	97.97	2.03
Congo, Dem. Rep.	2004	Low income	Sub-Saharan Africa	0.0353859	187.857	97.88	2.12
Congo, Dem. Rep.	2005	Low income	Sub-Saharan Africa	0.0390573	211.573	97.42	2.58
Congo, Dem. Rep.	2006	Low income	Sub-Saharan Africa	0.0391013	247.542	97.33	2.67
Congo, Dem. Rep.	2007	Low income	Sub-Saharan Africa	0.0410155	277.612	97.17	2.83
Congo, Dem. Rep.	2008	Low income	Sub-Saharan Africa	0.041017	317.889	96.97	3.03
Congo, Dem. Rep.	2009	Low income	Sub-Saharan Africa	0.0389418	290.156	97.02	2.98
Congo, Dem. Rep.	2010	Low income	Sub-Saharan Africa	0.0399736	324.828	96.81	3.19
Congo, Dem. Rep.	2011	Low income	Sub-Saharan Africa	0.0439434	376.375	96.21	3.79
Congo, Dem. Rep.	2012	Low income	Sub-Saharan Africa	0.0398223	412.776	95.47	4.53
Congo, Dem. Rep.	2013	Low income	Sub-Saharan Africa	0.0539001	444.864	93.92	6.08
Congo, Dem. Rep.	2014	Low income	Sub-Saharan Africa	0.0675486	472.266	92.87	7.13
Congo, Dem. Rep.	2015	Low income	Sub-Saharan Africa	0.0410822	482.065	95.82	4.18
Congo, Dem. Rep.	2016	Low income	Sub-Saharan Africa	0.0297324	456.028	97.03	2.97
Congo, Dem. Rep.	2017	Low income	Sub-Saharan Africa	0.0337552	451.089	96.7	3.3
Congo, Dem. Rep.	2018	Low income	Sub-Saharan Africa	0.0323112	546.213	96.38	3.62
Congo, Dem. Rep.	2019	Low income	Sub-Saharan Africa	0.0337149	575.883	96.29	3.71
Congo, Dem. Rep.	2020	Low income	Sub-Saharan Africa	0.0325848	524.667	96.16	3.84
Congo, Rep.	1990	Lower middle income	Sub-Saharan Africa	1.34196	1173.26	65.42	34.58
Congo, Rep.	1991	Lower middle income	Sub-Saharan Africa	1.30202	1110.97	64.57	35.43
Congo, Rep.	1992	Lower middle income	Sub-Saharan Africa	1.24087	1163.53	67.61	32.39
Congo, Rep.	1993	Lower middle income	Sub-Saharan Africa	1.03713	1034.75	68.42	31.58
Congo, Rep.	1994	Lower middle income	Sub-Saharan Africa	0.769775	662.877	76.47	23.53
Congo, Rep.	1995	Lower middle income	Sub-Saharan Africa	0.9608	771.614	69.8	30.2
Congo, Rep.	1996	Lower middle income	Sub-Saharan Africa	1.12478	902.046	75.41	24.59
Congo, Rep.	1997	Lower middle income	Sub-Saharan Africa	1.13606	807.892	80.16	19.84
Congo, Rep.	1998	Lower middle income	Sub-Saharan Africa	1.31954	663.729	79.74	20.26
Congo, Rep.	1999	Lower middle income	Sub-Saharan Africa	1.31331	780.59	76.96	23.04
Congo, Rep.	2000	Lower middle income	Sub-Saharan Africa	1.38703	1029.96	64.86	35.14
Congo, Rep.	2001	Lower middle income	Sub-Saharan Africa	1.30405	859.44	61.18	38.82
Congo, Rep.	2002	Lower middle income	Sub-Saharan Africa	0.8271	910.87	68.53	31.47
Congo, Rep.	2003	Lower middle income	Sub-Saharan Africa	0.941672	1023.09	61.99	38.01
Congo, Rep.	2004	Lower middle income	Sub-Saharan Africa	0.991953	1314.41	63.03	36.97
Congo, Rep.	2005	Lower middle income	Sub-Saharan Africa	1.17436	1810.59	63.11	36.89
Congo, Rep.	2006	Lower middle income	Sub-Saharan Africa	1.25296	2116.87	69.42	30.58
Congo, Rep.	2007	Lower middle income	Sub-Saharan Africa	1.04913	2219.91	60.34	39.66
Congo, Rep.	2008	Lower middle income	Sub-Saharan Africa	1.06626	2848.65	56.86	43.14
Congo, Rep.	2009	Lower middle income	Sub-Saharan Africa	1.13655	2283.95	56.03	43.97
Congo, Rep.	2010	Lower middle income	Sub-Saharan Africa	1.22206	2962.76	54.8	45.2
Congo, Rep.	2011	Lower middle income	Sub-Saharan Africa	1.17446	3415.06	64.62	35.38
Congo, Rep.	2012	Lower middle income	Sub-Saharan Africa	1.11616	3753.86	65.3	34.7
Congo, Rep.	2013	Lower middle income	Sub-Saharan Africa	1.10015	3719.65	62.51	37.49
Congo, Rep.	2014	Lower middle income	Sub-Saharan Africa	1.04656	3623.81	62.27	37.73
Congo, Rep.	2015	Lower middle income	Sub-Saharan Africa	1.11662	2455.35	64.15	35.85
Congo, Rep.	2016	Lower middle income	Sub-Saharan Africa	1.05992	2107.5	67.63	32.37
Congo, Rep.	2017	Lower middle income	Sub-Saharan Africa	1.01776	2227.72	69.75	30.25
Congo, Rep.	2018	Lower middle income	Sub-Saharan Africa	1.14259	2715.24	70.51	29.49
Congo, Rep.	2019	Lower middle income	Sub-Saharan Africa	1.25766	2508.94	69.97	30.03
Congo, Rep.	2020	Lower middle income	Sub-Saharan Africa	1.25459	2011.27	71.88	28.12
Costa Rica	1990	Upper middle income	Latin America & Caribbean	0.90911	1808.5	45.37	54.63
Costa Rica	1991	Upper middle income	Latin America & Caribbean	0.945109	2221.47	44.68	55.32
Costa Rica	1992	Upper middle income	Latin America & Caribbean	1.24882	2578.03	35.12	64.88
Costa Rica	1993	Upper middle income	Latin America & Caribbean	1.22774	2814.04	36.28	63.72
Costa Rica	1994	Upper middle income	Latin America & Caribbean	1.39017	3005.54	35.82	64.18
Costa Rica	1995	Upper middle income	Latin America & Caribbean	1.34621	3240.71	35.01	64.99
Costa Rica	1996	Upper middle income	Latin America & Caribbean	1.23813	3194.11	36.6	63.4
Costa Rica	1997	Upper middle income	Latin America & Caribbean	1.20176	3373.41	33.58	66.42
Costa Rica	1998	Upper middle income	Latin America & Caribbean	1.31242	3580.93	28.89	71.11
Costa Rica	1999	Upper middle income	Latin America & Caribbean	1.2903	3653.75	29.89	70.11
Costa Rica	2000	Upper middle income	Latin America & Caribbean	1.24317	3773.03	32.95	67.05
Costa Rica	2001	Upper middle income	Latin America & Caribbean	1.33787	3941.6	32.1	67.9
Costa Rica	2002	Upper middle income	Latin America & Caribbean	1.33973	4021.43	32.54	67.46
Costa Rica	2003	Upper middle income	Latin America & Caribbean	1.38444	4123.51	33.3	66.7
Costa Rica	2004	Upper middle income	Latin America & Caribbean	1.39757	4376.08	39.16	60.84
Costa Rica	2005	Upper middle income	Latin America & Caribbean	1.45368	4643.46	41.73	58.27
Costa Rica	2006	Upper middle income	Latin America & Caribbean	1.49766	5188.36	42.4	57.6
Costa Rica	2007	Upper middle income	Latin America & Caribbean	1.71227	6055.09	41.18	58.82
Costa Rica	2008	Upper middle income	Latin America & Caribbean	1.66935	6841.91	40.7	59.3
Costa Rica	2009	Upper middle income	Latin America & Caribbean	1.57754	6737.86	40.72	59.28
Costa Rica	2010	Upper middle income	Latin America & Caribbean	1.53724	8147.24	40.39	59.61
Costa Rica	2011	Upper middle income	Latin America & Caribbean	1.5878	9137.46	38.02	61.98
Costa Rica	2012	Upper middle income	Latin America & Caribbean	1.57216	9971.65	38.06	61.94
Costa Rica	2013	Upper middle income	Latin America & Caribbean	1.62343	10633.3	37.8	62.2
Costa Rica	2014	Upper middle income	Latin America & Caribbean	1.61681	10737.7	37.62	62.38
Costa Rica	2015	Upper middle income	Latin America & Caribbean	1.53984	11530	38.33	61.67
Costa Rica	2016	Upper middle income	Latin America & Caribbean	1.61953	11899.8	34.11	65.89
Costa Rica	2017	Upper middle income	Latin America & Caribbean	1.63672	12118.1	33.33	66.67
Costa Rica	2018	Upper middle income	Latin America & Caribbean	1.62012	12383.1	33.13	66.87
Costa Rica	2019	Upper middle income	Latin America & Caribbean	1.56482	12669.3	33.42	66.58
Costa Rica	2020	Upper middle income	Latin America & Caribbean	1.36	12179.3	36.43	63.57
Cote d'Ivoire	1990	Lower middle income	Sub-Saharan Africa	0.227143	906.412	73.59	26.41
Cote d'Ivoire	1991	Lower middle income	Sub-Saharan Africa	0.22568	848.282	74.02	25.98
Cote d'Ivoire	1992	Lower middle income	Sub-Saharan Africa	0.215924	868.726	74.56	25.44
Cote d'Ivoire	1993	Lower middle income	Sub-Saharan Africa	0.222079	829.482	75.13	24.87
Cote d'Ivoire	1994	Lower middle income	Sub-Saharan Africa	0.224137	602.332	75.61	24.39
Cote d'Ivoire	1995	Lower middle income	Sub-Saharan Africa	0.235326	769.256	74.89	25.11
Cote d'Ivoire	1996	Lower middle income	Sub-Saharan Africa	0.273689	1220.12	74.04	25.96
Cote d'Ivoire	1997	Lower middle income	Sub-Saharan Africa	0.324255	1176.85	72.14	27.86
Cote d'Ivoire	1998	Lower middle income	Sub-Saharan Africa	0.314629	1237.13	73.45	26.55
Cote d'Ivoire	1999	Lower middle income	Sub-Saharan Africa	0.417928	1154.48	61.93	38.07
Cote d'Ivoire	2000	Lower middle income	Sub-Saharan Africa	0.386281	986.777	63.72	36.28
Cote d'Ivoire	2001	Lower middle income	Sub-Saharan Africa	0.37658	974.78	64.73	35.27
Cote d'Ivoire	2002	Lower middle income	Sub-Saharan Africa	0.38673	1020.95	65.32	34.68
Cote d'Ivoire	2003	Lower middle income	Sub-Saharan Africa	0.292971	1173.06	70.32	29.68
Cote d'Ivoire	2004	Lower middle income	Sub-Saharan Africa	0.294749	1267.76	75.4	24.6
Cote d'Ivoire	2005	Lower middle income	Sub-Saharan Africa	0.309775	1267.09	77.92	22.08
Cote d'Ivoire	2006	Lower middle income	Sub-Saharan Africa	0.293837	1303.56	74.79	25.21
Cote d'Ivoire	2007	Lower middle income	Sub-Saharan Africa	0.285492	1451.23	76.33	23.67
Cote d'Ivoire	2008	Lower middle income	Sub-Saharan Africa	0.319826	1683.34	74.21	25.79
Cote d'Ivoire	2009	Lower middle income	Sub-Saharan Africa	0.291676	1638.8	73.71	26.29
Cote d'Ivoire	2010	Lower middle income	Sub-Saharan Africa	0.300691	1654.18	75.42	24.58
Cote d'Ivoire	2011	Lower middle income	Sub-Saharan Africa	0.283742	1701.7	79.11	20.89
Cote d'Ivoire	2012	Lower middle income	Sub-Saharan Africa	0.365172	1649.3	74.9	25.1
Cote d'Ivoire	2013	Lower middle income	Sub-Saharan Africa	0.386857	1903.05	72.16	27.84
Cote d'Ivoire	2014	Lower middle income	Sub-Saharan Africa	0.399943	2124.02	71.91	28.09
Cote d'Ivoire	2015	Lower middle income	Sub-Saharan Africa	0.415553	1941.58	64.51	35.49
Cote d'Ivoire	2016	Lower middle income	Sub-Saharan Africa	0.396203	1999.2	64.04	35.96
Cote d'Ivoire	2017	Lower middle income	Sub-Saharan Africa	0.425137	2113.34	62.54	37.46
Cote d'Ivoire	2018	Lower middle income	Sub-Saharan Africa	0.39989	2295.54	62.98	37.02
Cote d'Ivoire	2019	Lower middle income	Sub-Saharan Africa	0.414528	2290.79	62.41	37.59
Cote d'Ivoire	2020	Lower middle income	Sub-Saharan Africa	0.406347	2349.07	63.34	36.66
Cuba	1990	Upper middle income	Latin America & Caribbean	3.35209	2695.61	42.89	57.11
Cuba	1991	Upper middle income	Latin America & Caribbean	2.55913	2269.65	47.18	52.82
Cuba	1992	Upper middle income	Latin America & Caribbean	2.01895	2048.07	51.31	48.69
Cuba	1993	Upper middle income	Latin America & Caribbean	1.85891	2063.22	46.87	53.13
Cuba	1994	Upper middle income	Latin America & Caribbean	1.99495	2613.01	45.78	54.22
Cuba	1995	Upper middle income	Latin America & Caribbean	2.121	2784.9	41.26	58.74
Cuba	1996	Upper middle income	Latin America & Caribbean	2.29894	2281.98	41.43	58.57
Cuba	1997	Upper middle income	Latin America & Caribbean	2.49572	2306.38	36.8	63.2
Cuba	1998	Upper middle income	Latin America & Caribbean	2.45723	2332.51	34.81	65.19
Cuba	1999	Upper middle income	Latin America & Caribbean	2.5292	2562.27	33.71	66.29
Cuba	2000	Upper middle income	Latin America & Caribbean	2.553	2752.2	34.43	65.57
Cuba	2001	Upper middle income	Latin America & Caribbean	2.46564	2844.24	34.05	65.95
Cuba	2002	Upper middle income	Latin America & Caribbean	2.36557	3007.19	34.8	65.2
Cuba	2003	Upper middle income	Latin America & Caribbean	2.28843	3205.69	33.56	66.44
Cuba	2004	Upper middle income	Latin America & Caribbean	2.25961	3403.3	33.77	66.23
Cuba	2005	Upper middle income	Latin America & Caribbean	2.34018	3791.87	26.31	73.69
Cuba	2006	Upper middle income	Latin America & Caribbean	2.37822	4336.87	21.96	78.04
Cuba	2007	Upper middle income	Latin America & Caribbean	2.45588	4814.85	18.59	81.41
Cuba	2008	Upper middle income	Latin America & Caribbean	2.37191	4992.82	18.73	81.27
Cuba	2009	Upper middle income	Latin America & Caribbean	2.39113	5094.44	18.97	81.03
Cuba	2010	Upper middle income	Latin America & Caribbean	2.48972	5275.53	15.61	84.39
Cuba	2011	Upper middle income	Latin America & Caribbean	2.44154	6106.01	19.2	80.8
Cuba	2012	Upper middle income	Latin America & Caribbean	2.53693	6467.34	19.38	80.62
Cuba	2013	Upper middle income	Latin America & Caribbean	2.54997	6814.24	18.24	81.76
Cuba	2014	Upper middle income	Latin America & Caribbean	2.35413	7117.54	23.16	76.84
Cuba	2015	Upper middle income	Latin America & Caribbean	2.57584	7683.74	21.15	78.85
Cuba	2016	Upper middle income	Latin America & Caribbean	2.39608	8055.93	19.2	80.8
Cuba	2017	Upper middle income	Latin America & Caribbean	2.31478	8543.33	22	78
Cuba	2018	Upper middle income	Latin America & Caribbean	2.3547	8831.91	23.99	76.01
Cuba	2019	Upper middle income	Latin America & Caribbean	2.15774	9139.38	23.14	76.86
Cuba	2020	Upper middle income	Latin America & Caribbean	2.15277	9499.57	23.93	76.07
Cyprus	1990	High income	Europe & Central Asia	5.8227	9641.58	0.49	99.51
Cyprus	1991	High income	Europe & Central Asia	6.39375	9696.1	0.36	99.64
Cyprus	1992	High income	Europe & Central Asia	6.76146	11310.1	0.34	99.66
Cyprus	1993	High income	Europe & Central Asia	6.94419	10526.1	0.33	99.67
Cyprus	1994	High income	Europe & Central Asia	7.0791	11617.7	0.72	99.28
Cyprus	1995	High income	Europe & Central Asia	6.78093	15261.4	3.33	96.67
Cyprus	1996	High income	Europe & Central Asia	7.05783	15139.2	3.33	96.67
Cyprus	1997	High income	Europe & Central Asia	7.02519	14234.2	3.27	96.73
Cyprus	1998	High income	Europe & Central Asia	7.22673	15092.8	3.24	96.76
Cyprus	1999	High income	Europe & Central Asia	7.37559	15287.9	3.2	96.8
Cyprus	2000	High income	Europe & Central Asia	7.51679	14388.3	3.08	96.92
Cyprus	2001	High income	Europe & Central Asia	7.24698	14821.4	3.03	96.97
Cyprus	2002	High income	Europe & Central Asia	7.29846	16093.2	3.16	96.84
Cyprus	2003	High income	Europe & Central Asia	7.83136	20252.2	3.24	96.76
Cyprus	2004	High income	Europe & Central Asia	7.63613	23792.6	3.29	96.71
Cyprus	2005	High income	Europe & Central Asia	7.61845	24959.3	3.34	96.66
Cyprus	2006	High income	Europe & Central Asia	7.57922	26729.3	3.5	96.5
Cyprus	2007	High income	Europe & Central Asia	7.73564	31244.9	4.32	95.68
Cyprus	2008	High income	Europe & Central Asia	7.77259	35397.4	5.45	94.55
Cyprus	2009	High income	Europe & Central Asia	7.44941	32109.2	6.29	93.71
Cyprus	2010	High income	Europe & Central Asia	6.99168	31023.3	6.5	93.5
Cyprus	2011	High income	Europe & Central Asia	6.66727	32395.8	7.6	92.4
Cyprus	2012	High income	Europe & Central Asia	6.13788	28910.7	8.6	91.4
Cyprus	2013	High income	Europe & Central Asia	5.50803	27727.5	9.73	90.27
Cyprus	2014	High income	Europe & Central Asia	5.78745	27162.3	9.49	90.51
Cyprus	2015	High income	Europe & Central Asia	5.77109	23408.4	10.41	89.59
Cyprus	2016	High income	Europe & Central Asia	6.02664	24605.3	10.27	89.73
Cyprus	2017	High income	Europe & Central Asia	6.09107	26608.7	10.94	89.06
Cyprus	2018	High income	Europe & Central Asia	5.90615	29335	12.02	87.98
Cyprus	2019	High income	Europe & Central Asia	5.85188	29420	11.97	88.03
Cyprus	2020	High income	Europe & Central Asia	5.472	28281.4	15.02	84.98
Czechia	1990	High income	Europe & Central Asia	14.8209	3941.5	3.57	96.43
Czechia	1991	High income	Europe & Central Asia	13.5574	2896.61	3.98	96.02
Czechia	1992	High income	Europe & Central Asia	13.261	3372.87	5.9	94.1
Czechia	1993	High income	Europe & Central Asia	12.68	3956.18	5.82	94.18
Czechia	1994	High income	Europe & Central Asia	12.1158	4630.55	5.91	94.09
Czechia	1995	High income	Europe & Central Asia	12.0573	5824.12	5.3	94.7
Czechia	1996	High income	Europe & Central Asia	12.4557	6532.84	5.24	94.76
Czechia	1997	High income	Europe & Central Asia	12.2287	6034.49	5.65	94.35
Czechia	1998	High income	Europe & Central Asia	11.6342	6489.7	5.97	94.03
Czechia	1999	High income	Europe & Central Asia	10.9258	6337.42	6.48	93.52
Czechia	2000	High income	Europe & Central Asia	12.1615	6029.04	5.94	94.06
Czechia	2001	High income	Europe & Central Asia	12.1705	6637.04	6.29	93.71
Czechia	2002	High income	Europe & Central Asia	11.7888	8060.87	7.28	92.72
Czechia	2003	High income	Europe & Central Asia	12.1025	9818.57	6.72	93.28
Czechia	2004	High income	Europe & Central Asia	12.1393	11749.9	7.13	92.87
Czechia	2005	High income	Europe & Central Asia	11.9372	13430.7	7.53	92.47
Czechia	2006	High income	Europe & Central Asia	11.9694	15261.8	7.88	92.12
Czechia	2007	High income	Europe & Central Asia	12.0822	18466.5	8.32	91.68
Czechia	2008	High income	Europe & Central Asia	11.4321	22804.6	8.99	91.01
Czechia	2009	High income	Europe & Central Asia	10.8432	19861.7	10.25	89.75
Czechia	2010	High income	Europe & Central Asia	10.8997	19960.1	10.95	89.05
Czechia	2011	High income	Europe & Central Asia	10.5963	21871.3	12.16	87.84
Czechia	2012	High income	Europe & Central Asia	10.2105	19870.8	12.8	87.2
Czechia	2013	High income	Europe & Central Asia	9.78768	20133.2	13.95	86.05
Czechia	2014	High income	Europe & Central Asia	9.49713	19890.9	14.85	85.15
Czechia	2015	High income	Europe & Central Asia	9.59292	17829.7	14.84	85.16
Czechia	2016	High income	Europe & Central Asia	9.74775	18575.2	14.77	85.23
Czechia	2017	High income	Europe & Central Asia	9.77399	20636.2	14.46	85.54
Czechia	2018	High income	Europe & Central Asia	9.66463	23424.5	14.72	85.28
Czechia	2019	High income	Europe & Central Asia	9.15612	23664.8	15.88	84.12
Czechia	2020	High income	Europe & Central Asia	8.30402	22992.9	16.97	83.03
Denmark	1990	High income	Europe & Central Asia	10.1106	26891.4	7.05	92.95
Denmark	1991	High income	Europe & Central Asia	12.1647	27011.4	7.07	92.93
Denmark	1992	High income	Europe & Central Asia	11.0165	29569.7	7.75	92.25
Denmark	1993	High income	Europe & Central Asia	11.4291	27598	7.7	92.3
Denmark	1994	High income	Europe & Central Asia	12.1339	29995.6	7.33	92.67
Denmark	1995	High income	Europe & Central Asia	11.4722	35351.4	7.51	92.49
Denmark	1996	High income	Europe & Central Asia	13.9415	35650.7	7.26	92.74
Denmark	1997	High income	Europe & Central Asia	12.0374	32835.9	8.1	91.9
Denmark	1998	High income	Europe & Central Asia	11.2571	33368.1	8.51	91.49
Denmark	1999	High income	Europe & Central Asia	10.6596	33440.8	9.06	90.94
Denmark	2000	High income	Europe & Central Asia	9.85127	30743.5	10.73	89.27
Denmark	2001	High income	Europe & Central Asia	10.1227	30751.7	11.12	88.88
Denmark	2002	High income	Europe & Central Asia	10.015	33228.7	11.86	88.14
Denmark	2003	High income	Europe & Central Asia	10.9884	40458.8	12.72	87.28
Denmark	2004	High income	Europe & Central Asia	9.94123	46511.6	14.44	85.56
Denmark	2005	High income	Europe & Central Asia	9.26331	48799.8	16.12	83.88
Denmark	2006	High income	Europe & Central Asia	10.6918	52027	15.26	84.74
Denmark	2007	High income	Europe & Central Asia	9.77973	58487.1	17.69	82.31
Denmark	2008	High income	Europe & Central Asia	9.12471	64322.1	18.54	81.46
Denmark	2009	High income	Europe & Central Asia	8.67876	58163.3	19.33	80.67
Denmark	2010	High income	Europe & Central Asia	8.67476	58041.4	21.2	78.8
Denmark	2011	High income	Europe & Central Asia	7.73673	61753.6	23.83	76.17
Denmark	2012	High income	Europe & Central Asia	6.83461	58507.5	26.93	73.07
Denmark	2013	High income	Europe & Central Asia	7.11686	61191.2	27.05	72.95
Denmark	2014	High income	Europe & Central Asia	6.34715	62549	30.19	69.81
Denmark	2015	High income	Europe & Central Asia	5.93032	53254.9	32.53	67.47
Denmark	2016	High income	Europe & Central Asia	6.16973	54664	31.95	68.05
Denmark	2017	High income	Europe & Central Asia	5.75613	57610.1	35.02	64.98
Denmark	2018	High income	Europe & Central Asia	5.71891	61591.9	34.56	65.44
Denmark	2019	High income	Europe & Central Asia	5.10739	59593	37.29	62.71
Denmark	2020	High income	Europe & Central Asia	4.69124	60836.6	39.7	60.3
Djibouti	1990	Lower middle income	Middle East & North Africa	0.474901	783.696	29.65	70.35
Djibouti	1991	Lower middle income	Middle East & North Africa	0.458537	735.73	30.14	69.86
Djibouti	1992	Lower middle income	Middle East & North Africa	0.48861	767.106	30.26	69.74
Djibouti	1993	Lower middle income	Middle East & North Africa	0.500302	762.475	31.17	68.83
Djibouti	1994	Lower middle income	Middle East & North Africa	0.473955	788.624	32.41	67.59
Djibouti	1995	Lower middle income	Middle East & North Africa	0.501573	790.516	32.22	67.78
Djibouti	1996	Lower middle income	Middle East & North Africa	0.459165	766.316	33.97	66.03
Djibouti	1997	Lower middle income	Middle East & North Africa	0.496866	752.749	32.04	67.96
Djibouti	1998	Lower middle income	Middle East & North Africa	0.566684	740.039	29.6	70.4
Djibouti	1999	Lower middle income	Middle East & North Africa	0.546728	745.207	29.58	70.42
Djibouti	2000	Lower middle income	Middle East & North Africa	0.503212	742.866	31.44	68.56
Djibouti	2001	Lower middle income	Middle East & North Africa	0.491842	747.779	31.68	68.32
Djibouti	2002	Lower middle income	Middle East & North Africa	0.506381	749.082	32.44	67.56
Djibouti	2003	Lower middle income	Middle East & North Africa	0.513882	771.374	32.88	67.12
Djibouti	2004	Lower middle income	Middle East & North Africa	0.483643	813.898	33.62	66.38
Djibouti	2005	Lower middle income	Middle East & North Africa	0.516693	852.89	33.09	66.91
Djibouti	2006	Lower middle income	Middle East & North Africa	0.510776	907.818	33.01	66.99
Djibouti	2007	Lower middle income	Middle East & North Africa	0.543461	980.031	32.52	67.48
Djibouti	2008	Lower middle income	Middle East & North Africa	0.537215	1131.64	33.14	66.86
Djibouti	2009	Lower middle income	Middle East & North Africa	0.516589	1164.25	34.38	65.62
Djibouti	2010	Lower middle income	Middle East & North Africa	0.564731	1227.82	32.54	67.46
Djibouti	2011	Lower middle income	Middle East & North Africa	0.506933	1322.73	34.62	65.38
Djibouti	2012	Lower middle income	Middle East & North Africa	0.516192	1418.46	34.09	65.91
Djibouti	2013	Lower middle income	Middle East & North Africa	0.575033	2102.2	34.42	65.58
Djibouti	2014	Lower middle income	Middle East & North Africa	0.406607	2239.11	30.91	69.09
Djibouti	2015	Lower middle income	Middle East & North Africa	0.443772	2409.31	28.24	71.76
Djibouti	2016	Lower middle income	Middle East & North Africa	0.38648	2545.74	25.06	74.94
Djibouti	2017	Lower middle income	Middle East & North Africa	0.387798	2655.73	24.35	75.65
Djibouti	2018	Lower middle income	Middle East & North Africa	0.392453	2755.84	26.28	73.72
Djibouti	2019	Lower middle income	Middle East & North Africa	0.398764	2876.04	26.99	73.01
Djibouti	2020	Lower middle income	Middle East & North Africa	0.392329	2921.74	31.91	68.09
Dominica	1990	Upper middle income	Latin America & Caribbean	0.902405	2899.06	14.6	85.4
Dominica	1991	Upper middle income	Latin America & Caribbean	0.906843	3178.48	14.51	85.49
Dominica	1992	Upper middle income	Latin America & Caribbean	0.90867	3386.67	14.49	85.51
Dominica	1993	Upper middle income	Latin America & Caribbean	0.95563	3549.65	13.41	86.59
Dominica	1994	Upper middle income	Latin America & Caribbean	1.00292	3820.55	13.11	86.89
Dominica	1995	Upper middle income	Latin America & Caribbean	1.20085	3967.03	15.65	84.35
Dominica	1996	Upper middle income	Latin America & Caribbean	1.00772	4225.85	20.85	79.15
Dominica	1997	Upper middle income	Latin America & Caribbean	1.31874	4385.99	15.52	84.48
Dominica	1998	Upper middle income	Latin America & Caribbean	1.34759	4676.83	15.01	84.99
Dominica	1999	Upper middle income	Latin America & Caribbean	1.48913	4829.24	14.08	85.92
Dominica	2000	Upper middle income	Latin America & Caribbean	1.83332	4879.15	11.06	88.94
Dominica	2001	Upper middle income	Latin America & Caribbean	2.041	4991.76	9.41	90.59
Dominica	2002	Upper middle income	Latin America & Caribbean	1.54698	4881.14	13.6	86.4
Dominica	2003	Upper middle income	Latin America & Caribbean	1.77523	5016.09	10.56	89.44
Dominica	2004	Upper middle income	Latin America & Caribbean	2.1043	5354.8	11.4	88.6
Dominica	2005	Upper middle income	Latin America & Caribbean	2.16093	5304.13	10.02	89.98
Dominica	2006	Upper middle income	Latin America & Caribbean	2.25917	5677.05	9.82	90.18
Dominica	2007	Upper middle income	Latin America & Caribbean	2.38459	6126.85	7.75	92.25
Dominica	2008	Upper middle income	Latin America & Caribbean	2.40906	6661.47	7.96	92.04
Dominica	2009	Upper middle income	Latin America & Caribbean	2.38126	7109.98	7.48	92.52
Dominica	2010	Upper middle income	Latin America & Caribbean	2.50891	7182.4	10.28	89.72
Dominica	2011	Upper middle income	Latin America & Caribbean	2.21262	7288.5	13.8	86.2
Dominica	2012	Upper middle income	Latin America & Caribbean	2.42422	7054.88	11.33	88.67
Dominica	2013	Upper middle income	Latin America & Caribbean	2.49059	7240.68	11.41	88.59
Dominica	2014	Upper middle income	Latin America & Caribbean	2.59474	7502.12	9.86	90.14
Dominica	2015	Upper middle income	Latin America & Caribbean	2.58403	7724.04	8.68	91.32
Dominica	2016	Upper middle income	Latin America & Caribbean	2.60435	8223.04	10.74	89.26
Dominica	2017	Upper middle income	Latin America & Caribbean	2.35217	7408.09	9.67	90.33
Dominica	2018	Upper middle income	Latin America & Caribbean	2.33399	7833.2	8.17	91.83
Dominica	2019	Upper middle income	Latin America & Caribbean	2.43742	8561.59	7.91	92.09
Dominica	2020	Upper middle income	Latin America & Caribbean	2.26127	7003.47	8.31	91.69
Dominican Republic	1990	Upper middle income	Latin America & Caribbean	1.10264	992.239	28.02	71.98
Dominican Republic	1991	Upper middle income	Latin America & Caribbean	1.13069	1349.81	28.17	71.83
Dominican Republic	1992	Upper middle income	Latin America & Caribbean	1.29527	1562.52	25.36	74.64
Dominican Republic	1993	Upper middle income	Latin America & Caribbean	1.25664	1726.63	26.85	73.15
Dominican Republic	1994	Upper middle income	Latin America & Caribbean	1.44205	1896.02	24.44	75.56
Dominican Republic	1995	Upper middle income	Latin America & Caribbean	1.50509	2114.09	22.34	77.66
Dominican Republic	1996	Upper middle income	Latin America & Caribbean	1.58862	2276.7	20.31	79.69
Dominican Republic	1997	Upper middle income	Latin America & Caribbean	1.77947	2456.11	18.25	81.75
Dominican Republic	1998	Upper middle income	Latin America & Caribbean	2.00626	2616.75	20.43	79.57
Dominican Republic	1999	Upper middle income	Latin America & Caribbean	2.11547	2631.74	19.9	80.1
Dominican Republic	2000	Upper middle income	Latin America & Caribbean	2.18605	2845.85	19.11	80.89
Dominican Republic	2001	Upper middle income	Latin America & Caribbean	2.18983	2953.25	18.89	81.11
Dominican Republic	2002	Upper middle income	Latin America & Caribbean	2.37452	3085.52	17.94	82.06
Dominican Republic	2003	Upper middle income	Latin America & Caribbean	2.09927	2399.5	18.94	81.06
Dominican Republic	2004	Upper middle income	Latin America & Caribbean	1.91109	2468.44	20.67	79.33
Dominican Republic	2005	Upper middle income	Latin America & Caribbean	2.03942	3903.82	19.44	80.56
Dominican Republic	2006	Upper middle income	Latin America & Caribbean	2.1939	4080.05	17.98	82.02
Dominican Republic	2007	Upper middle income	Latin America & Caribbean	2.19383	4676.08	17.89	82.11
Dominican Republic	2008	Upper middle income	Latin America & Caribbean	2.16123	5053.33	17.68	82.32
Dominican Republic	2009	Upper middle income	Latin America & Caribbean	2.03742	5002.15	17.34	82.66
Dominican Republic	2010	Upper middle income	Latin America & Caribbean	2.11552	5509.57	16.91	83.09
Dominican Republic	2011	Upper middle income	Latin America & Caribbean	2.11172	5859.38	16.75	83.25
Dominican Republic	2012	Upper middle income	Latin America & Caribbean	2.16147	6049.47	16.48	83.52
Dominican Republic	2013	Upper middle income	Latin America & Caribbean	2.09581	6171.3	16.55	83.45
Dominican Republic	2014	Upper middle income	Latin America & Caribbean	2.08621	6533.67	17.28	82.72
Dominican Republic	2015	Upper middle income	Latin America & Caribbean	2.26705	6838.94	14.88	85.12
Dominican Republic	2016	Upper middle income	Latin America & Caribbean	2.3361	7191.07	15.31	84.69
Dominican Republic	2017	Upper middle income	Latin America & Caribbean	2.21196	7513.5	16.87	83.13
Dominican Republic	2018	Upper middle income	Latin America & Caribbean	2.35622	7947.16	15.95	84.05
Dominican Republic	2019	Upper middle income	Latin America & Caribbean	2.36863	8173.34	14.89	85.11
Dominican Republic	2020	Upper middle income	Latin America & Caribbean	2.08018	7167.91	16.69	83.31
Ecuador	1990	Upper middle income	Latin America & Caribbean	1.47587	1458.33	24.2	75.8
Ecuador	1991	Upper middle income	Latin America & Caribbean	1.47294	1589.75	24.17	75.83
Ecuador	1992	Upper middle income	Latin America & Caribbean	1.54342	1657.86	20.8	79.2
Ecuador	1993	Upper middle income	Latin America & Caribbean	1.52278	1701.16	21.62	78.38
Ecuador	1994	Upper middle income	Latin America & Caribbean	1.65709	2001.18	20.85	79.15
Ecuador	1995	Upper middle income	Latin America & Caribbean	1.80924	2113.26	20.36	79.64
Ecuador	1996	Upper middle income	Latin America & Caribbean	2.03798	2142.33	19.29	80.71
Ecuador	1997	Upper middle income	Latin America & Caribbean	2.08158	2349.22	16.54	83.46
Ecuador	1998	Upper middle income	Latin America & Caribbean	2.00578	2293.66	18.19	81.81
Ecuador	1999	Upper middle income	Latin America & Caribbean	1.74141	1582.76	19.58	80.42
Ecuador	2000	Upper middle income	Latin America & Caribbean	1.74644	1451.53	19.43	80.57
Ecuador	2001	Upper middle income	Latin America & Caribbean	1.88793	1904.81	17.05	82.95
Ecuador	2002	Upper middle income	Latin America & Caribbean	1.84936	2184.21	17.1	82.9
Ecuador	2003	Upper middle income	Latin America & Caribbean	1.85365	2438.34	16.55	83.45
Ecuador	2004	Upper middle income	Latin America & Caribbean	1.93413	2703.57	16.73	83.27
Ecuador	2005	Upper middle income	Latin America & Caribbean	2.0494	3014.31	16.16	83.84
Ecuador	2006	Upper middle income	Latin America & Caribbean	2.15049	3340.84	14.19	85.81
Ecuador	2007	Upper middle income	Latin America & Caribbean	2.14961	3579.03	15.88	84.12
Ecuador	2008	Upper middle income	Latin America & Caribbean	2.18586	4260.43	15.32	84.68
Ecuador	2009	Upper middle income	Latin America & Caribbean	2.34003	4240.7	12.87	87.13
Ecuador	2010	Upper middle income	Latin America & Caribbean	2.48533	4640.25	11.79	88.21
Ecuador	2011	Upper middle income	Latin America & Caribbean	2.43452	5202.66	13.15	86.85
Ecuador	2012	Upper middle income	Latin America & Caribbean	2.39508	5678.46	13.2	86.8
Ecuador	2013	Upper middle income	Latin America & Caribbean	2.52504	6050.35	11.85	88.15
Ecuador	2014	Upper middle income	Latin America & Caribbean	2.61945	6374.63	12.18	87.82
Ecuador	2015	Upper middle income	Latin America & Caribbean	2.5556	6130.59	13.07	86.93
Ecuador	2016	Upper middle income	Latin America & Caribbean	2.42048	6079.09	14.75	85.25
Ecuador	2017	Upper middle income	Latin America & Caribbean	2.30876	6246.4	17.05	82.95
Ecuador	2018	Upper middle income	Latin America & Caribbean	2.36683	6321.35	16.33	83.67
Ecuador	2019	Upper middle income	Latin America & Caribbean	2.28506	6233.26	17.73	82.27
Ecuador	2020	Upper middle income	Latin America & Caribbean	1.95758	5645.2	20.1	79.9
Egypt, Arab Rep.	1990	Lower middle income	Middle East & North Africa	1.53362	751.187	8.96	91.04
Egypt, Arab Rep.	1991	Lower middle income	Middle East & North Africa	1.52479	637.898	9.35	90.65
Egypt, Arab Rep.	1992	Lower middle income	Middle East & North Africa	1.51533	697.726	9.07	90.93
Egypt, Arab Rep.	1993	Lower middle income	Middle East & North Africa	1.50959	758.83	9.17	90.83
Egypt, Arab Rep.	1994	Lower middle income	Middle East & North Africa	1.40023	826.719	9.99	90.01
Egypt, Arab Rep.	1995	Lower middle income	Middle East & North Africa	1.4606	937.543	9.41	90.59
Egypt, Arab Rep.	1996	Lower middle income	Middle East & North Africa	1.50903	1031.49	9.03	90.97
Egypt, Arab Rep.	1997	Lower middle income	Middle East & North Africa	1.5831	1170.8	8.64	91.36
Egypt, Arab Rep.	1998	Lower middle income	Middle East & North Africa	1.62146	1239.35	8.5	91.5
Egypt, Arab Rep.	1999	Lower middle income	Middle East & North Africa	1.66698	1297.57	8.78	91.22
Egypt, Arab Rep.	2000	Lower middle income	Middle East & North Africa	1.60589	1398.86	8.26	91.74
Egypt, Arab Rep.	2001	Lower middle income	Middle East & North Africa	1.73915	1327.1	7.82	92.18
Egypt, Arab Rep.	2002	Lower middle income	Middle East & North Africa	1.73995	1144.53	7.35	92.65
Egypt, Arab Rep.	2003	Lower middle income	Middle East & North Africa	1.75111	1056.94	7.45	92.55
Egypt, Arab Rep.	2004	Lower middle income	Middle East & North Africa	1.86403	1016.25	7.57	92.43
Egypt, Arab Rep.	2005	Lower middle income	Middle East & North Africa	2.05143	1133.11	6.48	93.52
Egypt, Arab Rep.	2006	Lower middle income	Middle East & North Africa	2.11764	1332.34	6.22	93.78
Egypt, Arab Rep.	2007	Lower middle income	Middle East & North Africa	2.23058	1586.47	6.05	93.95
Egypt, Arab Rep.	2008	Lower middle income	Middle East & North Africa	2.26532	1941.9	5.88	94.12
Egypt, Arab Rep.	2009	Lower middle income	Middle East & North Africa	2.31179	2212.22	5.65	94.35
Egypt, Arab Rep.	2010	Lower middle income	Middle East & North Africa	2.29579	2509.77	5.37	94.63
Egypt, Arab Rep.	2011	Lower middle income	Middle East & North Africa	2.30681	2645.62	5.43	94.57
Egypt, Arab Rep.	2012	Lower middle income	Middle East & North Africa	2.35642	3059.14	5.29	94.71
Egypt, Arab Rep.	2013	Lower middle income	Middle East & North Africa	2.29023	3088.89	5.28	94.72
Egypt, Arab Rep.	2014	Lower middle income	Middle East & North Africa	2.29225	3196.86	5.38	94.62
Egypt, Arab Rep.	2015	Lower middle income	Middle East & North Africa	2.31554	3370.38	5.28	94.72
Egypt, Arab Rep.	2016	Lower middle income	Middle East & North Africa	2.35935	3331.61	5.07	94.93
Egypt, Arab Rep.	2017	Lower middle income	Middle East & North Africa	2.40242	2439.97	4.93	95.07
Egypt, Arab Rep.	2018	Lower middle income	Middle East & North Africa	2.29402	2531.2	5.03	94.97
Egypt, Arab Rep.	2019	Lower middle income	Middle East & North Africa	2.06316	3017.26	6.23	93.77
Egypt, Arab Rep.	2020	Lower middle income	Middle East & North Africa	1.96112	3571.56	6.51	93.49
El Salvador	1990	Upper middle income	Latin America & Caribbean	0.444051	897.593	67.14	32.86
El Salvador	1991	Upper middle income	Latin America & Caribbean	0.561483	961.779	64.73	35.27
El Salvador	1992	Upper middle income	Latin America & Caribbean	0.604066	1047.04	61.69	38.31
El Salvador	1993	Upper middle income	Latin America & Caribbean	0.696734	1186.34	59.34	40.66
El Salvador	1994	Upper middle income	Latin America & Caribbean	0.78329	1348.91	57.19	42.81
El Salvador	1995	Upper middle income	Latin America & Caribbean	0.863123	1552.13	54.71	45.29
El Salvador	1996	Upper middle income	Latin America & Caribbean	0.757253	1653.63	56.93	43.07
El Salvador	1997	Upper middle income	Latin America & Caribbean	0.910411	1749.5	53.01	46.99
El Salvador	1998	Upper middle income	Latin America & Caribbean	0.962807	1858.37	51.72	48.28
El Salvador	1999	Upper middle income	Latin America & Caribbean	0.946344	1904.87	51.03	48.97
El Salvador	2000	Upper middle income	Latin America & Caribbean	0.94514	1977.84	33.51	66.49
El Salvador	2001	Upper middle income	Latin America & Caribbean	0.980045	2051.16	33.11	66.89
El Salvador	2002	Upper middle income	Latin America & Caribbean	0.987361	2106.74	34.02	65.98
El Salvador	2003	Upper middle income	Latin America & Caribbean	1.0802	2197.48	33.85	66.15
El Salvador	2004	Upper middle income	Latin America & Caribbean	1.10623	2273.96	33.33	66.67
El Salvador	2005	Upper middle income	Latin America & Caribbean	1.13225	2434.32	34.08	65.92
El Salvador	2006	Upper middle income	Latin America & Caribbean	1.19895	2651.43	34.76	65.24
El Salvador	2007	Upper middle income	Latin America & Caribbean	1.26222	2814.59	28.24	71.76
El Salvador	2008	Upper middle income	Latin America & Caribbean	1.13871	2964.17	31.5	68.5
El Salvador	2009	Upper middle income	Latin America & Caribbean	1.09614	2889.69	32.2	67.8
El Salvador	2010	Upper middle income	Latin America & Caribbean	1.06954	3017.31	32.62	67.38
El Salvador	2011	Upper middle income	Latin America & Caribbean	1.1045	3304.97	29.52	70.48
El Salvador	2012	Upper middle income	Latin America & Caribbean	1.09906	3471.05	30.27	69.73
El Salvador	2013	Upper middle income	Latin America & Caribbean	1.04368	3555.16	27.54	72.46
El Salvador	2014	Upper middle income	Latin America & Caribbean	1.06163	3638.52	23.95	76.05
El Salvador	2015	Upper middle income	Latin America & Caribbean	1.12302	3761.51	21.03	78.97
El Salvador	2016	Upper middle income	Latin America & Caribbean	1.13992	3870.31	20.71	79.29
El Salvador	2017	Upper middle income	Latin America & Caribbean	1.01249	3986.05	24.99	75.01
El Salvador	2018	Upper middle income	Latin America & Caribbean	1.09059	4145.86	23.21	76.79
El Salvador	2019	Upper middle income	Latin America & Caribbean	1.25994	4280.29	19.38	80.62
El Salvador	2020	Upper middle income	Latin America & Caribbean	1.01328	3961.73	23.7	76.3
Equatorial Guinea	1990	Upper middle income	Sub-Saharan Africa	0.149501	240.833	84.66	15.34
Equatorial Guinea	1991	Upper middle income	Sub-Saharan Africa	0.150266	229.552	83.85	16.15
Equatorial Guinea	1992	Upper middle income	Sub-Saharan Africa	1.799	268.697	83.9	16.1
Equatorial Guinea	1993	Upper middle income	Sub-Saharan Africa	1.87319	261.512	81.27	18.73
Equatorial Guinea	1994	Upper middle income	Sub-Saharan Africa	1.9454	186.682	80.55	19.45
Equatorial Guinea	1995	Upper middle income	Sub-Saharan Africa	1.99201	252.975	78.67	21.33
Equatorial Guinea	1996	Upper middle income	Sub-Saharan Africa	2.10257	399.028	73.48	26.52
Equatorial Guinea	1997	Upper middle income	Sub-Saharan Africa	2.78729	730.449	63.59	36.41
Equatorial Guinea	1998	Upper middle income	Sub-Saharan Africa	3.25836	588.642	58.2	41.8
Equatorial Guinea	1999	Upper middle income	Sub-Saharan Africa	5.04863	948.23	54.57	45.43
Equatorial Guinea	2000	Upper middle income	Sub-Saharan Africa	2.89397	1527.06	45.85	54.15
Equatorial Guinea	2001	Upper middle income	Sub-Saharan Africa	4.02158	2031.42	46.12	53.88
Equatorial Guinea	2002	Upper middle income	Sub-Saharan Africa	3.37283	2395.85	31.31	68.69
Equatorial Guinea	2003	Upper middle income	Sub-Saharan Africa	3.53978	3146.52	29.49	70.51
Equatorial Guinea	2004	Upper middle income	Sub-Saharan Africa	6.67703	5337.61	7.2	92.8
Equatorial Guinea	2005	Upper middle income	Sub-Saharan Africa	6.48749	9502.86	7.1	92.9
Equatorial Guinea	2006	Upper middle income	Sub-Saharan Africa	6.16776	11140.2	6.99	93.01
Equatorial Guinea	2007	Upper middle income	Sub-Saharan Africa	6.66748	13776.9	8.49	91.51
Equatorial Guinea	2008	Upper middle income	Sub-Saharan Africa	5.8455	19849.7	7.23	92.77
Equatorial Guinea	2009	Upper middle income	Sub-Saharan Africa	5.81219	14398.8	9.24	90.76
Equatorial Guinea	2010	Upper middle income	Sub-Saharan Africa	5.52551	14905.5	5.74	94.26
Equatorial Guinea	2011	Upper middle income	Sub-Saharan Africa	5.31991	18659.4	5.58	94.42
Equatorial Guinea	2012	Upper middle income	Sub-Saharan Africa	4.91683	18756.4	4.42	95.58
Equatorial Guinea	2013	Upper middle income	Sub-Saharan Africa	4.81534	17644.6	3.68	96.32
Equatorial Guinea	2014	Upper middle income	Sub-Saharan Africa	4.59132	16804.9	4.88	95.12
Equatorial Guinea	2015	Upper middle income	Sub-Saharan Africa	4.07892	9788.98	5.54	94.46
Equatorial Guinea	2016	Upper middle income	Sub-Saharan Africa	4.16755	8035.31	4.78	95.22
Equatorial Guinea	2017	Upper middle income	Sub-Saharan Africa	3.70119	8410.4	4.24	95.76
Equatorial Guinea	2018	Upper middle income	Sub-Saharan Africa	3.3743	8719.19	5.91	94.09
Equatorial Guinea	2019	Upper middle income	Sub-Saharan Africa	3.13999	7317.39	8.12	91.88
Equatorial Guinea	2020	Upper middle income	Sub-Saharan Africa	2.72573	6198.94	6.97	93.03
Eswatini	1990	Lower middle income	Sub-Saharan Africa	1.28944	1305.25	62.23	37.77
Eswatini	1991	Lower middle income	Sub-Saharan Africa	1.22096	1299.45	61.78	38.22
Eswatini	1992	Lower middle income	Sub-Saharan Africa	0.982744	1388.68	63.23	36.77
Eswatini	1993	Lower middle income	Sub-Saharan Africa	0.856782	1423.45	62.17	37.83
Eswatini	1994	Lower middle income	Sub-Saharan Africa	1.52547	1488.14	55.32	44.68
Eswatini	1995	Lower middle income	Sub-Saharan Africa	1.4818	1781.71	54.65	45.35
Eswatini	1996	Lower middle income	Sub-Saharan Africa	1.16168	1646.22	63	37
Eswatini	1997	Lower middle income	Sub-Saharan Africa	1.16065	1732.77	54.96	45.04
Eswatini	1998	Lower middle income	Sub-Saharan Africa	1.16599	1568.82	56.79	43.21
Eswatini	1999	Lower middle income	Sub-Saharan Africa	1.23501	1519.97	56.02	43.98
Eswatini	2000	Lower middle income	Sub-Saharan Africa	1.05833	1686.66	59.39	40.61
Eswatini	2001	Lower middle income	Sub-Saharan Africa	1.06184	1481.16	61.24	38.76
Eswatini	2002	Lower middle income	Sub-Saharan Africa	1.02283	1362.97	63.65	36.35
Eswatini	2003	Lower middle income	Sub-Saharan Africa	0.941162	2075.56	65.6	34.4
Eswatini	2004	Lower middle income	Sub-Saharan Africa	0.924783	2599.15	65.64	34.36
Eswatini	2005	Lower middle income	Sub-Saharan Africa	0.916609	2964.97	66.56	33.44
Eswatini	2006	Lower middle income	Sub-Saharan Africa	0.919428	3053.93	71.42	28.58
Eswatini	2007	Lower middle income	Sub-Saharan Africa	0.945196	3200.51	71.35	28.65
Eswatini	2008	Lower middle income	Sub-Saharan Africa	0.922679	3022.46	72.68	27.32
Eswatini	2009	Lower middle income	Sub-Saharan Africa	0.951971	3270.14	70.83	29.17
Eswatini	2010	Lower middle income	Sub-Saharan Africa	0.772056	4035.53	72.39	27.61
Eswatini	2011	Lower middle income	Sub-Saharan Africa	0.737219	4360.96	72.52	27.48
Eswatini	2012	Lower middle income	Sub-Saharan Africa	0.725453	4396.58	71.41	28.59
Eswatini	2013	Lower middle income	Sub-Saharan Africa	0.855749	4111.13	69.7	30.3
Eswatini	2014	Lower middle income	Sub-Saharan Africa	0.868133	3928.52	71.67	28.33
Eswatini	2015	Lower middle income	Sub-Saharan Africa	0.895906	3583.31	71.68	28.32
Eswatini	2016	Lower middle income	Sub-Saharan Africa	0.976785	3339.99	69.61	30.39
Eswatini	2017	Lower middle income	Sub-Saharan Africa	0.960404	3824.05	65.35	34.65
Eswatini	2018	Lower middle income	Sub-Saharan Africa	0.952924	4021.45	65.72	34.28
Eswatini	2019	Lower middle income	Sub-Saharan Africa	0.999903	3818.54	65.47	34.53
Eswatini	2020	Lower middle income	Sub-Saharan Africa	0.972088	3372.9	66.01	33.99
Ethiopia	1990	Low income	Sub-Saharan Africa	0.0482622	254.295	96.3	3.7
Ethiopia	1991	Low income	Sub-Saharan Africa	0.0467205	269.615	96.38	3.62
Ethiopia	1992	Low income	Sub-Saharan Africa	0.0291704	201.744	97.51	2.49
Ethiopia	1993	Low income	Sub-Saharan Africa	0.0360892	164.165	96.92	3.08
Ethiopia	1994	Low income	Sub-Saharan Africa	0.0406579	124.558	96.57	3.43
Ethiopia	1995	Low income	Sub-Saharan Africa	0.0447957	133.341	96.28	3.72
Ethiopia	1996	Low income	Sub-Saharan Africa	0.0483675	144.032	95.99	4.01
Ethiopia	1997	Low income	Sub-Saharan Africa	0.0499465	140.27	95.85	4.15
Ethiopia	1998	Low income	Sub-Saharan Africa	0.051121	123.83	95.72	4.28
Ethiopia	1999	Low income	Sub-Saharan Africa	0.0488125	118.333	95.81	4.19
Ethiopia	2000	Low income	Sub-Saharan Africa	0.0530643	122.962	95.55	4.45
Ethiopia	2001	Low income	Sub-Saharan Africa	0.0637695	119.262	94.6	5.4
Ethiopia	2002	Low income	Sub-Saharan Africa	0.064321	110.461	94.53	5.47
Ethiopia	2003	Low income	Sub-Saharan Africa	0.0686412	117.86	94.23	5.77
Ethiopia	2004	Low income	Sub-Saharan Africa	0.0708383	134.542	94.13	5.87
Ethiopia	2005	Low income	Sub-Saharan Africa	0.0651801	160.077	94.73	5.27
Ethiopia	2006	Low income	Sub-Saharan Africa	0.0678219	191.751	94.54	5.46
Ethiopia	2007	Low income	Sub-Saharan Africa	0.072729	240.348	94.16	5.84
Ethiopia	2008	Low income	Sub-Saharan Africa	0.0769076	320.861	94.09	5.91
Ethiopia	2009	Low income	Sub-Saharan Africa	0.0753208	373.894	94.18	5.82
Ethiopia	2010	Low income	Sub-Saharan Africa	0.0725388	335.438	94.11	5.89
Ethiopia	2011	Low income	Sub-Saharan Africa	0.0822443	348.001	93.55	6.45
Ethiopia	2012	Low income	Sub-Saharan Africa	0.0906181	458.551	93.24	6.76
Ethiopia	2013	Low income	Sub-Saharan Africa	0.104968	490.792	92.42	7.58
Ethiopia	2014	Low income	Sub-Saharan Africa	0.12522	557.534	91.16	8.84
Ethiopia	2015	Low income	Sub-Saharan Africa	0.127316	630.313	91.46	8.54
Ethiopia	2016	Low income	Sub-Saharan Africa	0.144807	705.618	90.37	9.63
Ethiopia	2017	Low income	Sub-Saharan Africa	0.14679	755.753	90.2	9.8
Ethiopia	2018	Low income	Sub-Saharan Africa	0.15323	758.298	89.73	10.27
Ethiopia	2019	Low income	Sub-Saharan Africa	0.155169	840.45	89.5	10.5
Ethiopia	2020	Low income	Sub-Saharan Africa	0.154432	918.653	89.52	10.48
Fiji	1990	Upper middle income	East Asia & Pacific	0.913573	1713.18	57.14	42.86
Fiji	1991	Upper middle income	East Asia & Pacific	0.918859	1763.29	55.46	44.54
Fiji	1992	Upper middle income	East Asia & Pacific	0.963769	1947.5	56.23	43.77
Fiji	1993	Upper middle income	East Asia & Pacific	0.94411	2073.12	57.57	42.43
Fiji	1994	Upper middle income	East Asia & Pacific	0.939969	2308.71	61.87	38.13
Fiji	1995	Upper middle income	East Asia & Pacific	0.948784	2486.98	58.38	41.62
Fiji	1996	Upper middle income	East Asia & Pacific	1.01514	2672.44	57.28	42.72
Fiji	1997	Upper middle income	East Asia & Pacific	0.976805	2597.93	51.63	48.37
Fiji	1998	Upper middle income	East Asia & Pacific	0.9414	2031.03	45.39	54.61
Fiji	1999	Upper middle income	East Asia & Pacific	0.954942	2351.72	54.22	45.78
Fiji	2000	Upper middle income	East Asia & Pacific	1.00489	2015.86	50.06	49.94
Fiji	2001	Upper middle income	East Asia & Pacific	1.23663	1964.13	40.44	59.56
Fiji	2002	Upper middle income	East Asia & Pacific	1.0319	2157.08	48.98	51.02
Fiji	2003	Upper middle income	East Asia & Pacific	1.20761	2680.27	40.83	59.17
Fiji	2004	Upper middle income	East Asia & Pacific	1.52257	3124.61	35.72	64.28
Fiji	2005	Upper middle income	East Asia & Pacific	1.22422	3406.48	40.02	59.98
Fiji	2006	Upper middle income	East Asia & Pacific	1.35888	3483.6	39.07	60.93
Fiji	2007	Upper middle income	East Asia & Pacific	1.26739	3793.1	36.04	63.96
Fiji	2008	Upper middle income	East Asia & Pacific	0.962831	3928.92	42.13	57.87
Fiji	2009	Upper middle income	East Asia & Pacific	0.850582	3184.69	41.62	58.38
Fiji	2010	Upper middle income	East Asia & Pacific	1.2443	3469.15	27.95	72.05
Fiji	2011	Upper middle income	East Asia & Pacific	1.16232	4160.72	33.38	66.62
Fiji	2012	Upper middle income	East Asia & Pacific	1.09049	4359.79	33.26	66.74
Fiji	2013	Upper middle income	East Asia & Pacific	1.16799	4586.96	32.81	67.19
Fiji	2014	Upper middle income	East Asia & Pacific	1.32553	5305.06	33.17	66.83
Fiji	2015	Upper middle income	East Asia & Pacific	1.37789	5105.19	32.74	67.26
Fiji	2016	Upper middle income	East Asia & Pacific	1.30514	5368.43	27.68	72.32
Fiji	2017	Upper middle income	East Asia & Pacific	1.44839	5825.2	28.55	71.45
Fiji	2018	Upper middle income	East Asia & Pacific	1.50947	6073.39	25.8	74.2
Fiji	2019	Upper middle income	East Asia & Pacific	1.51721	5927.72	26.48	73.52
Fiji	2020	Upper middle income	East Asia & Pacific	1.1171	4815.69	31.79	68.21
Finland	1990	High income	Europe & Central Asia	10.9423	28364.6	24.51	75.49
Finland	1991	High income	Europe & Central Asia	10.9963	25484.7	24.03	75.97
Finland	1992	High income	Europe & Central Asia	10.369	22319.1	25.12	74.88
Finland	1993	High income	Europe & Central Asia	10.5521	17608.8	26	74
Finland	1994	High income	Europe & Central Asia	11.7775	20301.3	25.13	74.87
Finland	1995	High income	Europe & Central Asia	10.9818	26271.6	27.27	72.73
Finland	1996	High income	Europe & Central Asia	12.2107	25783.5	26.87	73.13
Finland	1997	High income	Europe & Central Asia	11.7949	24691.9	28.83	71.17
Finland	1998	High income	Europe & Central Asia	11.112	26009.3	30.5	69.5
Finland	1999	High income	Europe & Central Asia	10.9399	26186.2	30.24	69.76
Finland	2000	High income	Europe & Central Asia	10.6444	24345.9	31.68	68.32
Finland	2001	High income	Europe & Central Asia	11.7749	24967.8	29.25	70.75
Finland	2002	High income	Europe & Central Asia	12.1985	26997.8	29.52	70.48
Finland	2003	High income	Europe & Central Asia	13.7556	32927.7	28.35	71.65
Finland	2004	High income	Europe & Central Asia	12.9458	37772.2	31.1	68.9
Finland	2005	High income	Europe & Central Asia	10.5717	39054.9	31.52	68.48
Finland	2006	High income	Europe & Central Asia	12.7272	41222.6	31.25	68.75
Finland	2007	High income	Europe & Central Asia	12.3097	48476.4	31.8	68.2
Finland	2008	High income	Europe & Central Asia	10.6636	53772.8	34.61	65.39
Finland	2009	High income	Europe & Central Asia	10.1484	47481.5	32.46	67.54
Finland	2010	High income	Europe & Central Asia	11.6581	46505.3	33.43	66.57
Finland	2011	High income	Europe & Central Asia	10.2303	51148.9	35.14	64.86
Finland	2012	High income	Europe & Central Asia	9.12604	47708.1	38.72	61.28
Finland	2013	High income	Europe & Central Asia	9.22809	49892.2	38.52	61.48
Finland	2014	High income	Europe & Central Asia	8.45218	50327.2	41.25	58.75
Finland	2015	High income	Europe & Central Asia	7.8137	42801.9	43.23	56.77
Finland	2016	High income	Europe & Central Asia	8.31625	43814	42.4	57.6
Finland	2017	High income	Europe & Central Asia	7.80932	46412.1	44.48	55.52
Finland	2018	High income	Europe & Central Asia	8.04919	49987.6	44.3	55.7
Finland	2019	High income	Europe & Central Asia	7.42304	48629.9	45.6	54.4
Finland	2020	High income	Europe & Central Asia	6.57015	49169.7	47.49	52.51
France	1990	High income	Europe & Central Asia	6.13834	21865.6	10.54	89.46
France	1991	High income	Europe & Central Asia	6.50115	21675.7	11.13	88.87
France	1992	High income	Europe & Central Asia	6.26433	23814.2	11.37	88.63
France	1993	High income	Europe & Central Asia	5.9135	22380.3	10.97	89.03
France	1994	High income	Europe & Central Asia	5.80633	23496.4	11.05	88.95
France	1995	High income	Europe & Central Asia	5.91638	26889.4	10.81	89.19
France	1996	High income	Europe & Central Asia	6.15765	26870.3	10.59	89.41
France	1997	High income	Europe & Central Asia	5.98867	24226.9	10.07	89.93
France	1998	High income	Europe & Central Asia	6.33269	24971.6	9.79	90.21
France	1999	High income	Europe & Central Asia	6.19795	24678.4	9.86	90.14
France	2000	High income	Europe & Central Asia	6.12652	22416.4	9.32	90.68
France	2001	High income	Europe & Central Asia	6.14105	22449.3	9.46	90.54
France	2002	High income	Europe & Central Asia	6.00436	24288.3	8.73	91.27
France	2003	High income	Europe & Central Asia	6.05296	29627.9	8.91	91.09
France	2004	High income	Europe & Central Asia	6.02632	33797.2	8.95	91.05
France	2005	High income	Europe & Central Asia	6.02668	34768.2	8.66	91.34
France	2006	High income	Europe & Central Asia	5.84239	36470.2	8.52	91.48
France	2007	High income	Europe & Central Asia	5.67076	41557.6	9.46	90.54
France	2008	High income	Europe & Central Asia	5.56404	45516	10.6	89.4
France	2009	High income	Europe & Central Asia	5.31414	41737.8	11.32	88.68
France	2010	High income	Europe & Central Asia	5.35041	40676.1	11.99	88.01
France	2011	High income	Europe & Central Asia	5.12711	43846.5	10.65	89.35
France	2012	High income	Europe & Central Asia	5.15236	40870.9	12.35	87.65
France	2013	High income	Europe & Central Asia	5.1279	42602.7	13.44	86.56
France	2014	High income	Europe & Central Asia	4.61481	43068.5	13.19	86.81
France	2015	High income	Europe & Central Asia	4.67594	36652.9	13.34	86.66
France	2016	High income	Europe & Central Asia	4.70348	37062.5	14.25	85.75
France	2017	High income	Europe & Central Asia	4.74792	38781	14.12	85.88
France	2018	High income	Europe & Central Asia	4.57052	41557.9	15.21	84.79
France	2019	High income	Europe & Central Asia	4.46016	40494.9	15.53	84.47
France	2020	High income	Europe & Central Asia	3.95368	39179.7	16.87	83.13
Gabon	1990	Upper middle income	Sub-Saharan Africa	4.16989	6055.06	78.28	21.72
Gabon	1991	Upper middle income	Sub-Saharan Africa	4.51147	5349.45	75.15	24.85
Gabon	1992	Upper middle income	Sub-Saharan Africa	4.3683	5390.54	74.79	25.21
Gabon	1993	Upper middle income	Sub-Saharan Africa	4.36924	4109.9	73.81	26.19
Gabon	1994	Upper middle income	Sub-Saharan Africa	4.22043	3832.09	72.9	27.1
Gabon	1995	Upper middle income	Sub-Saharan Africa	4.64457	4419.79	71.95	28.05
Gabon	1996	Upper middle income	Sub-Saharan Africa	5.04611	4948.75	71.49	28.51
Gabon	1997	Upper middle income	Sub-Saharan Africa	4.71682	4514.99	69.98	30.02
Gabon	1998	Upper middle income	Sub-Saharan Africa	5.28114	3705.82	69.67	30.33
Gabon	1999	Upper middle income	Sub-Saharan Africa	4.85821	3758.16	71.35	28.65
Gabon	2000	Upper middle income	Sub-Saharan Africa	4.77636	3991.16	72.78	27.22
Gabon	2001	Upper middle income	Sub-Saharan Africa	4.76488	3844.56	72.42	27.58
Gabon	2002	Upper middle income	Sub-Saharan Africa	4.43871	3976.65	79.82	20.18
Gabon	2003	Upper middle income	Sub-Saharan Africa	4.66948	4724.25	83.63	16.37
Gabon	2004	Upper middle income	Sub-Saharan Africa	4.29825	5483.14	85.78	14.22
Gabon	2005	Upper middle income	Sub-Saharan Africa	4.15421	6570.96	85.25	14.75
Gabon	2006	Upper middle income	Sub-Saharan Africa	3.61862	6873.45	86.16	13.84
Gabon	2007	Upper middle income	Sub-Saharan Africa	3.18828	8036.92	87.35	12.65
Gabon	2008	Upper middle income	Sub-Saharan Africa	3.2954	9732.23	87.32	12.68
Gabon	2009	Upper middle income	Sub-Saharan Africa	3.14935	7325.91	87.94	12.06
Gabon	2010	Upper middle income	Sub-Saharan Africa	3.36747	8399.6	85.83	14.17
Gabon	2011	Upper middle income	Sub-Saharan Africa	3.25932	10273.8	79.7	20.3
Gabon	2012	Upper middle income	Sub-Saharan Africa	3.05001	9348.51	75.48	24.52
Gabon	2013	Upper middle income	Sub-Saharan Africa	3.04394	9250.08	82.18	17.82
Gabon	2014	Upper middle income	Sub-Saharan Africa	3.03126	9255.37	81.29	18.71
Gabon	2015	Upper middle income	Sub-Saharan Africa	3.01491	7090.45	81.94	18.06
Gabon	2016	Upper middle income	Sub-Saharan Africa	3.05996	6722.2	80.94	19.06
Gabon	2017	Upper middle income	Sub-Saharan Africa	2.49727	6975.7	90.1	9.9
Gabon	2018	Upper middle income	Sub-Saharan Africa	2.33594	7694.91	90.08	9.92
Gabon	2019	Upper middle income	Sub-Saharan Africa	2.35176	7523.86	89.78	10.22
Gabon	2020	Upper middle income	Sub-Saharan Africa	2.33327	6680.08	90.12	9.88
Gambia, The	1990	Low income	Sub-Saharan Africa	0.186909	304.708	61.98	38.02
Gambia, The	1991	Low income	Sub-Saharan Africa	0.182827	637.091	62.33	37.67
Gambia, The	1992	Low income	Sub-Saharan Africa	0.175753	633.681	63.45	36.55
Gambia, The	1993	Low income	Sub-Saharan Africa	0.17735	646.268	63.27	36.73
Gambia, The	1994	Low income	Sub-Saharan Africa	0.171824	619.044	61.58	38.42
Gambia, The	1995	Low income	Sub-Saharan Africa	0.174616	632.771	60.15	39.85
Gambia, The	1996	Low income	Sub-Saharan Africa	0.171922	663.169	59.65	40.35
Gambia, The	1997	Low income	Sub-Saharan Africa	0.174108	610.199	58.74	41.26
Gambia, The	1998	Low income	Sub-Saharan Africa	0.18058	619.593	57.47	42.53
Gambia, The	1999	Low income	Sub-Saharan Africa	0.186108	583.405	56.32	43.68
Gambia, The	2000	Low income	Sub-Saharan Africa	0.170291	544.621	62.86	37.14
Gambia, The	2001	Low income	Sub-Saharan Africa	0.208591	464.64	59.61	40.39
Gambia, The	2002	Low income	Sub-Saharan Africa	0.194584	379.862	60.97	39.03
Gambia, The	2003	Low income	Sub-Saharan Africa	0.189113	310.957	62.41	37.59
Gambia, The	2004	Low income	Sub-Saharan Africa	0.195134	596.629	61.25	38.75
Gambia, The	2005	Low income	Sub-Saharan Africa	0.19845	618.96	61.71	38.29
Gambia, The	2006	Low income	Sub-Saharan Africa	0.208731	615.974	60.21	39.79
Gambia, The	2007	Low income	Sub-Saharan Africa	0.231743	725.092	57.27	42.73
Gambia, The	2008	Low income	Sub-Saharan Africa	0.23493	857.858	56.28	43.72
Gambia, The	2009	Low income	Sub-Saharan Africa	0.258184	772.125	53.91	46.09
Gambia, The	2010	Low income	Sub-Saharan Africa	0.224129	796.632	56.6	43.4
Gambia, The	2011	Low income	Sub-Saharan Africa	0.22365	705.477	56.24	43.76
Gambia, The	2012	Low income	Sub-Saharan Africa	0.219746	686.558	56.95	43.05
Gambia, The	2013	Low income	Sub-Saharan Africa	0.202648	647.386	59.33	40.67
Gambia, The	2014	Low income	Sub-Saharan Africa	0.231519	561.65	53.17	46.83
Gambia, The	2015	Low income	Sub-Saharan Africa	0.260038	611.671	48.95	51.05
Gambia, The	2016	Low income	Sub-Saharan Africa	0.255998	640.676	48.62	51.38
Gambia, The	2017	Low income	Sub-Saharan Africa	0.252942	632.001	48.02	51.98
Gambia, The	2018	Low income	Sub-Saharan Africa	0.244507	683.325	48.09	51.91
Gambia, The	2019	Low income	Sub-Saharan Africa	0.2419	722.875	47.32	52.68
Gambia, The	2020	Low income	Sub-Saharan Africa	0.23753	704.03	49.74	50.26
Georgia	1990	Upper middle income	Europe & Central Asia	6.97382	1561.85	12.77	87.23
Georgia	1991	Upper middle income	Europe & Central Asia	5.27428	1323.44	14.12	85.88
Georgia	1992	Upper middle income	Europe & Central Asia	4.11879	765.364	18.54	81.46
Georgia	1993	Upper middle income	Europe & Central Asia	3.27701	550.04	26.02	73.98
Georgia	1994	Upper middle income	Europe & Central Asia	2.15957	519.858	22.7	77.3
Georgia	1995	Upper middle income	Europe & Central Asia	1.75565	578.345	46.4	53.6
Georgia	1996	Upper middle income	Europe & Central Asia	1.41668	689.059	42.75	57.25
Georgia	1997	Upper middle income	Europe & Central Asia	1.26874	807.032	44.36	55.64
Georgia	1998	Upper middle income	Europe & Central Asia	1.17597	851.516	47.53	52.47
Georgia	1999	Upper middle income	Europe & Central Asia	1.0878	673.538	49.66	50.34
Georgia	2000	Upper middle income	Europe & Central Asia	1.17063	749.909	47.25	52.75
Georgia	2001	Upper middle income	Europe & Central Asia	0.875903	801.984	53.15	46.85
Georgia	2002	Upper middle income	Europe & Central Asia	0.743594	853.526	56.76	43.24
Georgia	2003	Upper middle income	Europe & Central Asia	0.79894	1010.03	55.33	44.67
Georgia	2004	Upper middle income	Europe & Central Asia	0.858876	1305.05	54.53	45.47
Georgia	2005	Upper middle income	Europe & Central Asia	1.08729	1642.78	41.48	58.52
Georgia	2006	Upper middle income	Europe & Central Asia	1.21157	1996.02	37.22	62.78
Georgia	2007	Upper middle income	Europe & Central Asia	1.45761	2635.37	36.22	63.78
Georgia	2008	Upper middle income	Europe & Central Asia	1.25734	3324.75	36.3	63.7
Georgia	2009	Upper middle income	Europe & Central Asia	1.47448	2822.69	36.72	63.28
Georgia	2010	Upper middle income	Europe & Central Asia	1.40547	3233.22	39.15	60.85
Georgia	2011	Upper middle income	Europe & Central Asia	1.73616	4021.76	31.53	68.47
Georgia	2012	Upper middle income	Europe & Central Asia	1.929	4421.93	28.69	71.31
Georgia	2013	Upper middle income	Europe & Central Asia	2.15834	4623.88	32.41	67.59
Georgia	2014	Upper middle income	Europe & Central Asia	2.32671	4739.28	30.69	69.31
Georgia	2015	Upper middle income	Europe & Central Asia	2.52314	4014.11	27.54	72.46
Georgia	2016	Upper middle income	Europe & Central Asia	2.63275	4062.13	27.18	72.82
Georgia	2017	Upper middle income	Europe & Central Asia	2.65748	4356.93	27.52	72.48
Georgia	2018	Upper middle income	Europe & Central Asia	2.60971	4722.04	27.37	72.63
Georgia	2019	Upper middle income	Europe & Central Asia	2.83579	4696.15	24.69	75.31
Georgia	2020	Upper middle income	Europe & Central Asia	2.75471	4255.74	23.45	76.55
Germany	1990	High income	Europe & Central Asia	12.0266	22304	2.1	97.9
Germany	1991	High income	Europe & Central Asia	11.6548	23357.8	1.99	98.01
Germany	1992	High income	Europe & Central Asia	11.0738	26438.2	2.06	97.94
Germany	1993	High income	Europe & Central Asia	10.9302	25522.6	2.11	97.89
Germany	1994	High income	Europe & Central Asia	10.7553	27076.6	2.27	97.73
Germany	1995	High income	Europe & Central Asia	10.7086	31658.3	2.32	97.68
Germany	1996	High income	Europe & Central Asia	11.04	30485.9	2.25	97.75
Germany	1997	High income	Europe & Central Asia	10.6375	26964	2.82	97.18
Germany	1998	High income	Europe & Central Asia	10.5458	27289.1	3.05	96.95
Germany	1999	High income	Europe & Central Asia	10.1534	26734.9	3.26	96.74
Germany	2000	High income	Europe & Central Asia	10.0994	23694.8	3.7	96.3
Germany	2001	High income	Europe & Central Asia	10.2936	23628.3	3.9	96.1
Germany	2002	High income	Europe & Central Asia	10.103	25197.3	4.41	95.59
Germany	2003	High income	Europe & Central Asia	10.1388	30310.4	5.44	94.56
Germany	2004	High income	Europe & Central Asia	9.95045	34106.7	6.34	93.66
Germany	2005	High income	Europe & Central Asia	9.72946	34520.2	7.28	92.72
Germany	2006	High income	Europe & Central Asia	9.88648	36353.9	8.59	91.41
Germany	2007	High income	Europe & Central Asia	9.52762	41640.1	10.47	89.53
Germany	2008	High income	Europe & Central Asia	9.61746	45612.7	10.25	89.75
Germany	2009	High income	Europe & Central Asia	8.97173	41650.4	10.72	89.28
Germany	2010	High income	Europe & Central Asia	9.45339	41572.5	11.61	88.39
Germany	2011	High income	Europe & Central Asia	9.299	46705.9	12.54	87.46
Germany	2012	High income	Europe & Central Asia	9.45129	43855.9	13.64	86.36
Germany	2013	High income	Europe & Central Asia	9.62423	46298.9	13.63	86.37
Germany	2014	High income	Europe & Central Asia	9.08853	48023.9	14.02	85.98
Germany	2015	High income	Europe & Central Asia	9.08734	41103.3	14.55	85.45
Germany	2016	High income	Europe & Central Asia	9.07297	42136.1	14.24	85.76
Germany	2017	High income	Europe & Central Asia	8.85834	44652.6	15.22	84.78
Germany	2018	High income	Europe & Central Asia	8.53704	47939.3	16.04	83.96
Germany	2019	High income	Europe & Central Asia	7.92719	46805.1	17.07	82.93
Germany	2020	High income	Europe & Central Asia	7.25522	46749.5	18.6	81.4
Ghana	1990	Lower middle income	Sub-Saharan Africa	0.162938	381.246	80.63	19.37
Ghana	1991	Lower middle income	Sub-Saharan Africa	0.142469	416.776	82.93	17.07
Ghana	1992	Lower middle income	Sub-Saharan Africa	0.16363	395.043	81	19
Ghana	1993	Lower middle income	Sub-Saharan Africa	0.162014	358.631	81.3	18.7
Ghana	1994	Lower middle income	Sub-Saharan Africa	0.171036	319.607	80.56	19.44
Ghana	1995	Lower middle income	Sub-Saharan Africa	0.182604	370.688	79.79	20.21
Ghana	1996	Lower middle income	Sub-Saharan Africa	0.195208	388.533	78.83	21.17
Ghana	1997	Lower middle income	Sub-Saharan Africa	0.197317	377.24	78.34	21.66
Ghana	1998	Lower middle income	Sub-Saharan Africa	0.290611	399.796	73.58	26.42
Ghana	1999	Lower middle income	Sub-Saharan Africa	0.303435	402.471	72.79	27.21
Ghana	2000	Lower middle income	Sub-Saharan Africa	0.251684	253.38	71.62	28.38
Ghana	2001	Lower middle income	Sub-Saharan Africa	0.269589	263.17	69.32	30.68
Ghana	2002	Lower middle income	Sub-Saharan Africa	0.321302	297.047	65.68	34.32
Ghana	2003	Lower middle income	Sub-Saharan Africa	0.299163	357.848	64.47	35.53
Ghana	2004	Lower middle income	Sub-Saharan Africa	0.270459	405.425	62.38	37.62
Ghana	2005	Lower middle income	Sub-Saharan Africa	0.28142	477.601	61.43	38.57
Ghana	2006	Lower middle income	Sub-Saharan Africa	0.337618	904.17	58.56	41.44
Ghana	2007	Lower middle income	Sub-Saharan Africa	0.355086	1047.2	54.53	45.47
Ghana	2008	Lower middle income	Sub-Saharan Africa	0.327504	1178.96	57.34	42.66
Ghana	2009	Lower middle income	Sub-Saharan Africa	0.373548	1044	51.9	48.1
Ghana	2010	Lower middle income	Sub-Saharan Africa	0.405971	1258.96	51.91	48.09
Ghana	2011	Lower middle income	Sub-Saharan Africa	0.412239	1501.06	50.09	49.91
Ghana	2012	Lower middle income	Sub-Saharan Africa	0.479415	1536.62	46.5	53.5
Ghana	2013	Lower middle income	Sub-Saharan Africa	0.504974	2282.41	46.19	53.81
Ghana	2014	Lower middle income	Sub-Saharan Africa	0.474058	1942.92	47.69	52.31
Ghana	2015	Lower middle income	Sub-Saharan Africa	0.496025	1711.27	44.02	55.98
Ghana	2016	Lower middle income	Sub-Saharan Africa	0.492155	1900.4	45.22	54.78
Ghana	2017	Lower middle income	Sub-Saharan Africa	0.50079	1998.72	45.28	54.72
Ghana	2018	Lower middle income	Sub-Saharan Africa	0.543393	2180.03	42.13	57.87
Ghana	2019	Lower middle income	Sub-Saharan Africa	0.572265	2167.93	42.6	57.4
Ghana	2020	Lower middle income	Sub-Saharan Africa	0.602887	2176.58	40.25	59.75
Greece	1990	High income	Europe & Central Asia	7.416	9600.19	7.81	92.19
Greece	1991	High income	Europe & Central Asia	7.34676	10188.4	8.32	91.68
Greece	1992	High income	Europe & Central Asia	7.51769	11176.5	7.9	92.1
Greece	1993	High income	Europe & Central Asia	7.46537	10402	8	92
Greece	1994	High income	Europe & Central Asia	7.58408	11091.3	8.04	91.96
Greece	1995	High income	Europe & Central Asia	7.84258	12959.3	8.31	91.69
Greece	1996	High income	Europe & Central Asia	7.80048	13749.1	8.21	91.79
Greece	1997	High income	Europe & Central Asia	7.85664	13427.8	8	92
Greece	1998	High income	Europe & Central Asia	8.12715	13472.1	7.56	92.44
Greece	1999	High income	Europe & Central Asia	8.12098	13249.7	8.01	91.99
Greece	2000	High income	Europe & Central Asia	8.74165	12072.9	7.82	92.18
Greece	2001	High income	Europe & Central Asia	8.894	12549	7.11	92.89
Greece	2002	High income	Europe & Central Asia	8.86039	14177.6	7.33	92.67
Greece	2003	High income	Europe & Central Asia	9.17057	18518.4	7.6	92.4
Greece	2004	High income	Europe & Central Asia	9.11395	21995.5	7.85	92.15
Greece	2005	High income	Europe & Central Asia	9.27864	22560.1	8.01	91.99
Greece	2006	High income	Europe & Central Asia	9.13788	24821.9	8.51	91.49
Greece	2007	High income	Europe & Central Asia	9.44111	28864	8.05	91.95
Greece	2008	High income	Europe & Central Asia	9.06364	32128	8.32	91.68
Greece	2009	High income	Europe & Central Asia	8.52976	29828.8	9.18	90.82
Greece	2010	High income	Europe & Central Asia	7.87481	26716.6	11.38	88.62
Greece	2011	High income	Europe & Central Asia	7.6135	25483.9	11.38	88.62
Greece	2012	High income	Europe & Central Asia	7.25081	21913	14.17	85.83
Greece	2013	High income	Europe & Central Asia	6.61038	21787.8	16.61	83.39
Greece	2014	High income	Europe & Central Asia	6.38506	21616.7	16.41	83.59
Greece	2015	High income	Europe & Central Asia	6.28509	18083.9	17.47	82.53
Greece	2016	High income	Europe & Central Asia	6.20349	17924	16.41	83.59
Greece	2017	High income	Europe & Central Asia	6.21083	18582.1	16.38	83.62
Greece	2018	High income	Europe & Central Asia	6.05813	19757	17.86	82.14
Greece	2019	High income	Europe & Central Asia	5.59528	19143.9	18.52	81.48
Greece	2020	High income	Europe & Central Asia	4.76718	17617.3	20.08	79.92
Grenada	1990	Upper middle income	Latin America & Caribbean	1.16006	2807.75	8.34	91.66
Grenada	1991	Upper middle income	Latin America & Caribbean	1.22095	3014.87	8.1	91.9
Grenada	1992	Upper middle income	Latin America & Caribbean	1.24208	3069.68	7.74	92.26
Grenada	1993	Upper middle income	Latin America & Caribbean	1.2655	3032.23	8.1	91.9
Grenada	1994	Upper middle income	Latin America & Caribbean	1.34627	3151.1	7.43	92.57
Grenada	1995	Upper middle income	Latin America & Caribbean	1.43571	3288.22	7.44	92.56
Grenada	1996	Upper middle income	Latin America & Caribbean	1.65004	3499.53	6.17	93.83
Grenada	1997	Upper middle income	Latin America & Caribbean	1.73569	3715.72	8.34	91.66
Grenada	1998	Upper middle income	Latin America & Caribbean	1.86441	4198.72	10.15	89.85
Grenada	1999	Upper middle income	Latin America & Caribbean	1.92093	4512.22	10.33	89.67
Grenada	2000	Upper middle income	Latin America & Caribbean	1.84861	4840.68	10.49	89.51
Grenada	2001	Upper middle income	Latin America & Caribbean	1.91966	4821.78	10.42	89.58
Grenada	2002	Upper middle income	Latin America & Caribbean	1.94491	4992.44	10.47	89.53
Grenada	2003	Upper middle income	Latin America & Caribbean	2.0526	5435.15	10.43	89.57
Grenada	2004	Upper middle income	Latin America & Caribbean	1.97962	5470.6	10.56	89.44
Grenada	2005	Upper middle income	Latin America & Caribbean	2.06795	6308.67	10.58	89.42
Grenada	2006	Upper middle income	Latin America & Caribbean	2.12546	6295.28	10.37	89.63
Grenada	2007	Upper middle income	Latin America & Caribbean	2.2448	6790.63	9.89	90.11
Grenada	2008	Upper middle income	Latin America & Caribbean	2.3249	7343.45	10.69	89.31
Grenada	2009	Upper middle income	Latin America & Caribbean	2.31702	6810.44	10.46	89.54
Grenada	2010	Upper middle income	Latin America & Caribbean	2.39918	6760.97	10.53	89.47
Grenada	2011	Upper middle income	Latin America & Caribbean	2.26509	6775.75	11.27	88.73
Grenada	2012	Upper middle income	Latin America & Caribbean	2.40355	6900.77	11.37	88.63
Grenada	2013	Upper middle income	Latin America & Caribbean	2.71153	7205.25	10.93	89.07
Grenada	2014	Upper middle income	Latin America & Caribbean	2.14881	7726.38	11.27	88.73
Grenada	2015	Upper middle income	Latin America & Caribbean	2.29114	8379.62	11.07	88.93
Grenada	2016	Upper middle income	Latin America & Caribbean	2.31232	8849.51	11.4	88.6
Grenada	2017	Upper middle income	Latin America & Caribbean	2.37759	9309.26	11.48	88.52
Grenada	2018	Upper middle income	Latin America & Caribbean	2.6289	9574.31	10.69	89.31
Grenada	2019	Upper middle income	Latin America & Caribbean	2.82096	9887.92	10.37	89.63
Grenada	2020	Upper middle income	Latin America & Caribbean	2.62407	8437.54	10.36	89.64
Guatemala	1990	Upper middle income	Latin America & Caribbean	0.43447	845.315	74.95	25.05
Guatemala	1991	Upper middle income	Latin America & Caribbean	0.433987	1011.76	74.21	25.79
Guatemala	1992	Upper middle income	Latin America & Caribbean	0.506588	1093.96	72.16	27.84
Guatemala	1993	Upper middle income	Latin America & Caribbean	0.522745	1164.38	69.79	30.21
Guatemala	1994	Upper middle income	Latin America & Caribbean	0.542504	1293.47	68.33	31.67
Guatemala	1995	Upper middle income	Latin America & Caribbean	0.619154	1424.68	64.98	35.02
Guatemala	1996	Upper middle income	Latin America & Caribbean	0.588596	1487.61	65.57	34.43
Guatemala	1997	Upper middle income	Latin America & Caribbean	0.608647	1649	65.13	34.87
Guatemala	1998	Upper middle income	Latin America & Caribbean	0.751868	1755.85	61.97	38.03
Guatemala	1999	Upper middle income	Latin America & Caribbean	0.726589	1619.51	64.54	35.46
Guatemala	2000	Upper middle income	Latin America & Caribbean	0.814797	1664.31	62.66	37.34
Guatemala	2001	Upper middle income	Latin America & Caribbean	0.828871	1550.36	61.26	38.74
Guatemala	2002	Upper middle income	Latin America & Caribbean	0.863905	1682.99	63.76	36.24
Guatemala	2003	Upper middle income	Latin America & Caribbean	0.851254	1737.88	64.29	35.71
Guatemala	2004	Upper middle income	Latin America & Caribbean	0.850048	1859.1	66.1	33.9
Guatemala	2005	Upper middle income	Latin America & Caribbean	0.892596	2068.49	65.24	34.76
Guatemala	2006	Upper middle income	Latin America & Caribbean	0.874125	2251.08	64.73	35.27
Guatemala	2007	Upper middle income	Latin America & Caribbean	0.923216	2490.75	63.28	36.72
Guatemala	2008	Upper middle income	Latin America & Caribbean	0.820442	2802.45	66.51	33.49
Guatemala	2009	Upper middle income	Latin America & Caribbean	0.848874	2651.83	65.27	34.73
Guatemala	2010	Upper middle income	Latin America & Caribbean	0.804898	2852.56	67.08	32.92
Guatemala	2011	Upper middle income	Latin America & Caribbean	0.810859	3228.04	67.09	32.91
Guatemala	2012	Upper middle income	Latin America & Caribbean	0.824229	3355.03	67.36	32.64
Guatemala	2013	Upper middle income	Latin America & Caribbean	0.867211	3522.77	67.19	32.81
Guatemala	2014	Upper middle income	Latin America & Caribbean	0.914557	3779.63	66.25	33.75
Guatemala	2015	Upper middle income	Latin America & Caribbean	1.05707	3994.63	63.29	36.71
Guatemala	2016	Upper middle income	Latin America & Caribbean	1.10262	4173.28	63.24	36.76
Guatemala	2017	Upper middle income	Latin America & Caribbean	1.02752	4454.02	64.99	35.01
Guatemala	2018	Upper middle income	Latin America & Caribbean	1.10575	4485.75	64.02	35.98
Guatemala	2019	Upper middle income	Latin America & Caribbean	1.14537	4647.81	62.82	37.18
Guatemala	2020	Upper middle income	Latin America & Caribbean	1.00041	4609.9	65.46	34.54
Guinea	1990	Lower middle income	Sub-Saharan Africa	0.157236	419.687	89.47	10.53
Guinea	1991	Lower middle income	Sub-Saharan Africa	0.154919	455.741	89.6	10.4
Guinea	1992	Lower middle income	Sub-Saharan Africa	0.15446	480.756	86.55	13.45
Guinea	1993	Lower middle income	Sub-Saharan Africa	0.154014	465.378	86.2	13.8
Guinea	1994	Lower middle income	Sub-Saharan Africa	0.154487	465.855	85.98	14.02
Guinea	1995	Lower middle income	Sub-Saharan Africa	0.155523	494.582	89.95	10.05
Guinea	1996	Lower middle income	Sub-Saharan Africa	0.160143	503.568	88.76	11.24
Guinea	1997	Lower middle income	Sub-Saharan Africa	0.164469	482.442	85.21	14.79
Guinea	1998	Lower middle income	Sub-Saharan Africa	0.170484	448.965	84.31	15.69
Guinea	1999	Lower middle income	Sub-Saharan Africa	0.175403	423.404	86.27	13.73
Guinea	2000	Lower middle income	Sub-Saharan Africa	0.17931	359.287	85.52	14.48
Guinea	2001	Lower middle income	Sub-Saharan Africa	0.185715	335.014	84.84	15.16
Guinea	2002	Lower middle income	Sub-Saharan Africa	0.190084	343.935	84.27	15.73
Guinea	2003	Lower middle income	Sub-Saharan Africa	0.194693	392.88	83.47	16.53
Guinea	2004	Lower middle income	Sub-Saharan Africa	0.197845	405.696	83.19	16.81
Guinea	2005	Lower middle income	Sub-Saharan Africa	0.200829	321.339	81.56	18.44
Guinea	2006	Lower middle income	Sub-Saharan Africa	0.203781	452.276	81.06	18.94
Guinea	2007	Lower middle income	Sub-Saharan Africa	0.207236	657.993	80.36	19.64
Guinea	2008	Lower middle income	Sub-Saharan Africa	0.205812	712.099	80.15	19.85
Guinea	2009	Lower middle income	Sub-Saharan Africa	0.211958	670.261	79.25	20.75
Guinea	2010	Lower middle income	Sub-Saharan Africa	0.243683	667.282	75.71	24.29
Guinea	2011	Lower middle income	Sub-Saharan Africa	0.249028	644.503	74.75	25.25
Guinea	2012	Lower middle income	Sub-Saharan Africa	0.228832	707.968	76.36	23.64
Guinea	2013	Lower middle income	Sub-Saharan Africa	0.195379	757.692	78.53	21.47
Guinea	2014	Lower middle income	Sub-Saharan Africa	0.196385	774.569	78.57	21.43
Guinea	2015	Lower middle income	Sub-Saharan Africa	0.216953	756.426	76.23	23.77
Guinea	2016	Lower middle income	Sub-Saharan Africa	0.235228	720.473	75.29	24.71
Guinea	2017	Lower middle income	Sub-Saharan Africa	0.271355	843.464	71.96	28.04
Guinea	2018	Lower middle income	Sub-Saharan Africa	0.297494	944.417	73.18	26.82
Guinea	2019	Lower middle income	Sub-Saharan Africa	0.350766	1043.9	68.27	31.73
Guinea	2020	Lower middle income	Sub-Saharan Africa	0.343646	1073.66	65.77	34.23
Guinea-Bissau	1990	Low income	Sub-Saharan Africa	0.17657	250.59	88.58	11.42
Guinea-Bissau	1991	Low income	Sub-Saharan Africa	0.17417	258.74	88.57	11.43
Guinea-Bissau	1992	Low income	Sub-Saharan Africa	0.173623	221.246	88.51	11.49
Guinea-Bissau	1993	Low income	Sub-Saharan Africa	0.175252	224.157	88.04	11.96
Guinea-Bissau	1994	Low income	Sub-Saharan Africa	0.1685	216.241	88.52	11.48
Guinea-Bissau	1995	Low income	Sub-Saharan Africa	0.165589	227.32	88.55	11.45
Guinea-Bissau	1996	Low income	Sub-Saharan Africa	0.155181	237.085	89.4	10.6
Guinea-Bissau	1997	Low income	Sub-Saharan Africa	0.169729	231.023	88.36	11.64
Guinea-Bissau	1998	Low income	Sub-Saharan Africa	0.145599	174.362	89.02	10.98
Guinea-Bissau	1999	Low income	Sub-Saharan Africa	0.15881	186.035	88.06	11.94
Guinea-Bissau	2000	Low income	Sub-Saharan Africa	0.11943	301.496	91.24	8.76
Guinea-Bissau	2001	Low income	Sub-Saharan Africa	0.117864	312.254	91.21	8.79
Guinea-Bissau	2002	Low income	Sub-Saharan Africa	0.11947	324.97	91.04	8.96
Guinea-Bissau	2003	Low income	Sub-Saharan Africa	0.148291	362.906	89.05	10.95
Guinea-Bissau	2004	Low income	Sub-Saharan Africa	0.152486	394.996	88.55	11.45
Guinea-Bissau	2005	Low income	Sub-Saharan Africa	0.151843	425.472	88.53	11.47
Guinea-Bissau	2006	Low income	Sub-Saharan Africa	0.153243	418.902	88.29	11.71
Guinea-Bissau	2007	Low income	Sub-Saharan Africa	0.158489	480.439	87.9	12.1
Guinea-Bissau	2008	Low income	Sub-Saharan Africa	0.150225	583.268	88.42	11.58
Guinea-Bissau	2009	Low income	Sub-Saharan Africa	0.153615	543.562	87.89	12.11
Guinea-Bissau	2010	Low income	Sub-Saharan Africa	0.153775	542.284	87.81	12.19
Guinea-Bissau	2011	Low income	Sub-Saharan Africa	0.151335	683.534	87.87	12.13
Guinea-Bissau	2012	Low income	Sub-Saharan Africa	0.148846	598.573	87.81	12.19
Guinea-Bissau	2013	Low income	Sub-Saharan Africa	0.145722	616.16	87.71	12.29
Guinea-Bissau	2014	Low income	Sub-Saharan Africa	0.151207	605.123	87.28	12.72
Guinea-Bissau	2015	Low income	Sub-Saharan Africa	0.157581	585.957	87.15	12.85
Guinea-Bissau	2016	Low income	Sub-Saharan Africa	0.166253	642.666	86.77	13.23
Guinea-Bissau	2017	Low income	Sub-Saharan Africa	0.1631	718.246	86.75	13.25
Guinea-Bissau	2018	Low income	Sub-Saharan Africa	0.165095	781.644	86.57	13.43
Guinea-Bissau	2019	Low income	Sub-Saharan Africa	0.165089	730.611	86.2	13.8
Guinea-Bissau	2020	Low income	Sub-Saharan Africa	0.163208	710.258	87.22	12.78
Guyana	1990	High income	Latin America & Caribbean	1.56856	530.818	55.06	44.94
Guyana	1991	High income	Latin America & Caribbean	1.5377	468.398	41.59	58.41
Guyana	1992	High income	Latin America & Caribbean	1.45061	501.442	43.17	56.83
Guyana	1993	High income	Latin America & Caribbean	1.45479	607.746	43.11	56.89
Guyana	1994	High income	Latin America & Caribbean	1.88527	721.603	32.3	67.7
Guyana	1995	High income	Latin America & Caribbean	2.03621	826.973	30.96	69.04
Guyana	1996	High income	Latin America & Caribbean	2.09668	936.084	29.04	70.96
Guyana	1997	High income	Latin America & Caribbean	2.28042	991.959	27.44	72.56
Guyana	1998	High income	Latin America & Caribbean	2.30951	948.24	27.62	72.38
Guyana	1999	High income	Latin America & Caribbean	2.28993	916.546	26.64	73.36
Guyana	2000	High income	Latin America & Caribbean	2.18734	938.893	30.56	69.44
Guyana	2001	High income	Latin America & Caribbean	2.16344	937.298	31.17	68.83
Guyana	2002	High income	Latin America & Caribbean	2.13317	955.03	34.42	65.58
Guyana	2003	High income	Latin America & Caribbean	2.12711	976.993	34.82	65.18
Guyana	2004	High income	Latin America & Caribbean	2.19838	1036.02	35.71	64.29
Guyana	2005	High income	Latin America & Caribbean	1.95022	1085.78	34.87	65.13
Guyana	2006	High income	Latin America & Caribbean	1.75746	3138.08	37.02	62.98
Guyana	2007	High income	Latin America & Caribbean	2.12182	3609.91	33.31	66.69
Guyana	2008	High income	Latin America & Caribbean	2.1265	4011.39	32.74	67.26
Guyana	2009	High income	Latin America & Caribbean	2.16597	4213.82	31.63	68.37
Guyana	2010	High income	Latin America & Caribbean	2.35222	4589.87	30.95	69.05
Guyana	2011	High income	Latin America & Caribbean	2.46107	4960	33.14	66.86
Guyana	2012	High income	Latin America & Caribbean	2.68937	5461.39	28.99	71.01
Guyana	2013	High income	Latin America & Caribbean	2.64323	5576.25	26.85	73.15
Guyana	2014	High income	Latin America & Caribbean	2.7471	5495.38	24.02	75.98
Guyana	2015	High income	Latin America & Caribbean	2.75476	5668.43	24.95	75.05
Guyana	2016	High income	Latin America & Caribbean	3.26524	5905.38	21.34	78.66
Guyana	2017	High income	Latin America & Caribbean	3.24113	6220.98	22.12	77.88
Guyana	2018	High income	Latin America & Caribbean	3.29351	6094.91	16.77	83.23
Guyana	2019	High income	Latin America & Caribbean	3.50033	6477.3	11.31	88.69
Guyana	2020	High income	Latin America & Caribbean	3.47277	6863.07	12.04	87.96
Haiti	1990	Lower middle income	Latin America & Caribbean	0.147346	447.096	87.16	12.84
Haiti	1991	Lower middle income	Latin America & Caribbean	0.141748	491.584	87.54	12.46
Haiti	1992	Lower middle income	Latin America & Caribbean	0.12504	313.239	87.7	12.3
Haiti	1993	Lower middle income	Latin America & Caribbean	0.094542	255.686	89.4	10.6
Haiti	1994	Lower middle income	Latin America & Caribbean	0.0252468	289.546	96.69	3.31
Haiti	1995	Lower middle income	Latin America & Caribbean	0.118298	368.847	86.99	13.01
Haiti	1996	Lower middle income	Latin America & Caribbean	0.13618	374.169	86.01	13.99
Haiti	1997	Lower middle income	Latin America & Caribbean	0.160982	421.842	84.56	15.44
Haiti	1998	Lower middle income	Latin America & Caribbean	0.162513	461.971	83.34	16.66
Haiti	1999	Lower middle income	Latin America & Caribbean	0.168316	506	82.04	17.96
Haiti	2000	Lower middle income	Latin America & Caribbean	0.176227	814.998	80.85	19.15
Haiti	2001	Lower middle income	Latin America & Caribbean	0.188035	743.911	80.88	19.12
Haiti	2002	Lower middle income	Latin America & Caribbean	0.210955	716.483	79.08	20.92
Haiti	2003	Lower middle income	Latin America & Caribbean	0.20543	575.557	79.02	20.98
Haiti	2004	Lower middle income	Latin America & Caribbean	0.185996	679.28	81.11	18.89
Haiti	2005	Lower middle income	Latin America & Caribbean	0.187096	771.535	81.11	18.89
Haiti	2006	Lower middle income	Latin America & Caribbean	0.18549	824.358	81.37	18.63
Haiti	2007	Lower middle income	Latin America & Caribbean	0.217115	979.6	79.26	20.74
Haiti	2008	Lower middle income	Latin America & Caribbean	0.211932	1089.58	79.64	20.36
Haiti	2009	Lower middle income	Latin America & Caribbean	0.204653	1191.8	80.33	19.67
Haiti	2010	Lower middle income	Latin America & Caribbean	0.249744	1204.86	78.99	21.01
Haiti	2011	Lower middle income	Latin America & Caribbean	0.270992	1306.85	79.01	20.99
Haiti	2012	Lower middle income	Latin America & Caribbean	0.238941	1356.17	82.19	17.81
Haiti	2013	Lower middle income	Latin America & Caribbean	0.258338	1452.31	80.39	19.61
Haiti	2014	Lower middle income	Latin America & Caribbean	0.290139	1454.65	77.77	22.23
Haiti	2015	Lower middle income	Latin America & Caribbean	0.310537	1405.71	76.12	23.88
Haiti	2016	Lower middle income	Latin America & Caribbean	0.314037	1313.19	76.13	23.87
Haiti	2017	Lower middle income	Latin America & Caribbean	0.306184	1389.36	76.17	23.83
Haiti	2018	Lower middle income	Latin America & Caribbean	0.29873	1489.58	76.25	23.75
Haiti	2019	Lower middle income	Latin America & Caribbean	0.297241	1345.48	76.37	23.63
Haiti	2020	Lower middle income	Latin America & Caribbean	0.283815	1283.14	76.31	23.69
Honduras	1990	Lower middle income	Latin America & Caribbean	0.48557	974.229	70.13	29.87
Honduras	1991	Lower middle income	Latin America & Caribbean	0.472321	894.51	70.21	29.79
Honduras	1992	Lower middle income	Latin America & Caribbean	0.511565	924.96	67.75	32.25
Honduras	1993	Lower middle income	Latin America & Caribbean	0.527703	896.284	66.73	33.27
Honduras	1994	Lower middle income	Latin America & Caribbean	0.575294	821.216	63.95	36.05
Honduras	1995	Lower middle income	Latin America & Caribbean	0.66551	919.938	62.97	37.03
Honduras	1996	Lower middle income	Latin America & Caribbean	0.65332	872.582	62.63	37.37
Honduras	1997	Lower middle income	Latin America & Caribbean	0.657003	933.756	65.39	34.61
Honduras	1998	Lower middle income	Latin America & Caribbean	0.741693	1009.16	62.88	37.12
Honduras	1999	Lower middle income	Latin America & Caribbean	0.732582	990.298	53.9	46.1
Honduras	2000	Lower middle income	Latin America & Caribbean	0.749197	1079.61	55.24	44.76
Honduras	2001	Lower middle income	Latin America & Caribbean	0.848233	1118.94	50.4	49.6
Honduras	2002	Lower middle income	Latin America & Caribbean	0.867219	1119.42	49.76	50.24
Honduras	2003	Lower middle income	Latin America & Caribbean	0.93395	1142.81	47.94	52.06
Honduras	2004	Lower middle income	Latin America & Caribbean	1.02362	1201.25	46.7	53.3
Honduras	2005	Lower middle income	Latin America & Caribbean	0.921871	1289.82	51.37	48.63
Honduras	2006	Lower middle income	Latin America & Caribbean	1.02961	1409.58	52.22	47.78
Honduras	2007	Lower middle income	Latin America & Caribbean	1.07718	1559.89	50.57	49.43
Honduras	2008	Lower middle income	Latin America & Caribbean	1.0599	1713.42	49.97	50.03
Honduras	2009	Lower middle income	Latin America & Caribbean	0.975306	1762.35	50.45	49.55
Honduras	2010	Lower middle income	Latin America & Caribbean	0.937979	1874.27	53.63	46.37
Honduras	2011	Lower middle income	Latin America & Caribbean	1.09834	2053.96	50.92	49.08
Honduras	2012	Lower middle income	Latin America & Caribbean	1.13569	2107.35	49.39	50.61
Honduras	2013	Lower middle income	Latin America & Caribbean	1.08084	2064.55	51.1	48.9
Honduras	2014	Lower middle income	Latin America & Caribbean	1.08285	2164.42	52.16	47.84
Honduras	2015	Lower middle income	Latin America & Caribbean	1.13381	2257.23	50.74	49.26
Honduras	2016	Lower middle income	Latin America & Caribbean	1.09871	2295.54	52.66	47.34
Honduras	2017	Lower middle income	Latin America & Caribbean	0.974047	2403.31	45.6	54.4
Honduras	2018	Lower middle income	Latin America & Caribbean	0.922234	2457.69	48.83	51.17
Honduras	2019	Lower middle income	Latin America & Caribbean	1.02386	2519.37	46.16	53.84
Honduras	2020	Lower middle income	Latin America & Caribbean	0.872911	2354.12	50.09	49.91
Hungary	1990	High income	Europe & Central Asia	6.49904		3.86	96.14
Hungary	1991	High income	Europe & Central Asia	6.22286	3350.26	4.28	95.72
Hungary	1992	High income	Europe & Central Asia	5.5936	3735.11	4.89	95.11
Hungary	1993	High income	Europe & Central Asia	5.63671	3873.99	5.05	94.95
Hungary	1994	High income	Europe & Central Asia	5.58661	4173.37	5.11	94.89
Hungary	1995	High income	Europe & Central Asia	5.56022	4494.71	5.42	94.58
Hungary	1996	High income	Europe & Central Asia	5.66905	4525.04	5.14	94.86
Hungary	1997	High income	Europe & Central Asia	5.53813	4596.18	5.23	94.77
Hungary	1998	High income	Europe & Central Asia	5.58641	4744.21	5.19	94.81
Hungary	1999	High income	Europe & Central Asia	5.65669	4793.48	5.16	94.84
Hungary	2000	High income	Europe & Central Asia	5.35045	4624.28	5.17	94.83
Hungary	2001	High income	Europe & Central Asia	5.52442	5276.03	5.12	94.88
Hungary	2002	High income	Europe & Central Asia	5.47318	6655.33	5.17	94.83
Hungary	2003	High income	Europe & Central Asia	5.74427	8419.43	5.01	94.99
Hungary	2004	High income	Europe & Central Asia	5.57524	10301.7	4.63	95.37
[truncated: 2,992 more rows]

## Sheet: Data File
Country	Year	Income Level	CO2	PGDP	REC	NREC
Albania	1995	Upper middle income	0.612055	750.604	50.58	49.42
Albania	1996	Upper middle income	0.621206	1009.98	51.6	48.4
Albania	1997	Upper middle income	0.469831	717.38	55.93	44.07
Albania	1998	Upper middle income	0.576804	813.789	49.94	50.06
Albania	1999	Upper middle income	0.960297	1033.24	42.63	57.37
Albania	2000	Upper middle income	1.03157	1126.68	41.36	58.64
Albania	2001	Upper middle income	1.05687	1281.66	39.04	60.96
Albania	2002	Upper middle income	1.233	1425.12	35.82	64.18
Albania	2003	Upper middle income	1.36116	1846.12	33.67	66.33
Albania	2004	Upper middle income	1.42794	2373.58	35.84	64.16
Albania	2005	Upper middle income	1.36009	2673.79	36.77	63.23
Albania	2006	Upper middle income	1.36399	2972.74	31.62	68.38
Albania	2007	Upper middle income	1.4338	3595.04	32	68
Albania	2008	Upper middle income	1.42825	4370.54	35.79	64.21
Albania	2009	Upper middle income	1.49212	4114.13	37.09	62.91
Albania	2010	Upper middle income	1.64276	4094.35	36.99	63.01
Albania	2011	Upper middle income	1.76811	4437.14	35.84	64.16
Albania	2012	Upper middle income	1.56592	4247.63	39.91	60.09
Albania	2013	Upper middle income	1.65639	4413.06	41.14	58.86
Albania	2014	Upper middle income	1.79571	4578.63	38.56	61.44
Albania	2015	Upper middle income	1.66522	3952.8	38.49	61.51
Albania	2016	Upper middle income	1.59007	4124.06	39.44	60.56
Albania	2017	Upper middle income	1.88056	4531.03	36.94	63.06
Albania	2018	Upper middle income	1.85464	5287.66	37.83	62.17
Albania	2019	Upper middle income	1.74946	5396.21	40.11	59.89
Albania	2020	Upper middle income	1.54455	5343.04	44.58	55.42
Algeria	1995	Lower middle income	2.68418	1466.54	0.42	99.58
Algeria	1996	Lower middle income	2.62635	1619.53	0.39	99.61
Algeria	1997	Lower middle income	2.52521	1634.47	0.47	99.53
Algeria	1998	Lower middle income	2.49457	1610.3	0.54	99.46
Algeria	1999	Lower middle income	2.55405	1602.86	0.51	99.49
Algeria	2000	Lower middle income	2.60107	1780.38	0.43	99.57
Algeria	2001	Lower middle income	2.52061	1754.58	0.43	99.57
Algeria	2002	Lower middle income	2.60569	1794.81	0.51	99.49
Algeria	2003	Lower middle income	2.7511	2117.05	0.47	99.53
Algeria	2004	Lower middle income	2.75276	2624.8	0.44	99.56
Algeria	2005	Lower middle income	2.85793	3131.33	0.58	99.42
Algeria	2006	Lower middle income	2.98515	3500.13	0.41	99.59
Algeria	2007	Lower middle income	3.0235	3971.8	0.41	99.59
Algeria	2008	Lower middle income	3.11677	4946.56	0.3	99.7
Algeria	2009	Lower middle income	3.18707	3898.48	0.31	99.69
Algeria	2010	Lower middle income	3.18436	4495.92	0.26	99.74
Algeria	2011	Lower middle income	3.30523	5473.28	0.18	99.82
Algeria	2012	Lower middle income	3.62137	5610.73	0.18	99.82
Algeria	2013	Lower middle income	3.65847	5519.78	0.13	99.87
Algeria	2014	Lower middle income	3.81152	5516.23	0.07	99.93
Algeria	2015	Lower middle income	3.95196	4197.42	0.06	99.94
Algeria	2016	Lower middle income	3.83383	3967.2	0.08	99.92
Algeria	2017	Lower middle income	3.83368	4134.94	0.14	99.86
Algeria	2018	Lower middle income	3.9243	4171.79	0.19	99.81
Algeria	2019	Lower middle income	3.9944	4021.98	0.16	99.84
Algeria	2020	Lower middle income	3.71822	3354.15	0.15	99.85
Andorra	1995	High income	6.75413	18731.7	14.28	85.72
Andorra	1996	High income	7.08273	19081.5	13.89	86.11
Andorra	1997	High income	7.19409	18253.1	13.98	86.02
Andorra	1998	High income	7.53192	18592.2	14.23	85.77
Andorra	1999	High income	7.81296	18884.2	14.32	85.68
Andorra	2000	High income	7.92702	21620.5	14.51	85.49
Andorra	2001	High income	7.72563	22809.1	15.39	84.61
Andorra	2002	High income	7.49876	24785	15.83	84.17
Andorra	2003	High income	7.23807	31954.2	16.52	83.48
Andorra	2004	High income	7.28676	37630.8	16.57	83.43
Andorra	2005	High income	7.20627	39583.9	16.61	83.39
Andorra	2006	High income	6.8054	43084.3	17.57	82.43
Andorra	2007	High income	6.89039	50562.8	16.56	83.44
Andorra	2008	High income	7.08182	53721.4	17.02	82.98
Andorra	2009	High income	6.9954	49750.7	17.13	82.87
Andorra	2010	High income	7.22359	48237.9	18.67	81.33
Andorra	2011	High income	6.95759	51428.2	18.55	81.45
Andorra	2012	High income	6.86229	44902.4	18.76	81.24
Andorra	2013	High income	6.67423	44747.8	19.14	80.86
Andorra	2014	High income	6.44593	45680.5	19.45	80.55
Andorra	2015	High income	6.48577	38885.5	19.32	80.68
Andorra	2016	High income	6.46529	39931.2	19.3	80.7
Andorra	2017	High income	6.3021	40632.2	19.02	80.98
Andorra	2018	High income	6.59406	42904.8	18.58	81.42
Andorra	2019	High income	6.2872	41328.6	18.46	81.54
Andorra	2020	High income	5.77715	37207.2	21.86	78.14
Angola	1995	Lower middle income	0.914265	398.12	73.76	26.24
Angola	1996	Lower middle income	1.07363	454.375	72.76	27.24
Angola	1997	Lower middle income	1.08633	516.128	73.16	26.84
Angola	1998	Lower middle income	1.09117	423.403	76.11	23.89
Angola	1999	Lower middle income	1.10979	387.689	72.42	27.58
Angola	2000	Lower middle income	0.988416	556.884	73.44	26.56
Angola	2001	Lower middle income	0.941818	527.464	72.34	27.66
Angola	2002	Lower middle income	0.895717	872.658	70.42	29.58
Angola	2003	Lower middle income	0.924988	982.806	65.14	34.86
Angola	2004	Lower middle income	0.929811	1254.7	61.92	38.08
Angola	2005	Lower middle income	0.812875	1900.72	68.38	31.62
Angola	2006	Lower middle income	0.821264	2597.96	62.13	37.87
Angola	2007	Lower middle income	0.811414	3121.35	58.49	41.51
Angola	2008	Lower middle income	0.88861	4081.72	54.88	45.12
Angola	2009	Lower middle income	0.939457	3123.7	52.41	47.59
Angola	2010	Lower middle income	0.975917	3586.66	52.51	47.49
Angola	2011	Lower middle income	0.983787	4608.16	51.06	48.94
Angola	2012	Lower middle income	0.947583	5083.83	49.47	50.53
Angola	2013	Lower middle income	1.03104	5061.35	47.95	52.05
Angola	2014	Lower middle income	1.0915	5011.98	48.27	51.73
Angola	2015	Lower middle income	1.12519	3217.34	47.84	52.16
Angola	2016	Lower middle income	1.01255	1809.71	49.03	50.97
Angola	2017	Lower middle income	0.829723	2439.37	56.25	43.75
Angola	2018	Lower middle income	0.755828	2540.51	55.94	44.06
Angola	2019	Lower middle income	0.753638	2191.35	54.39	45.61
Angola	2020	Lower middle income	0.592743	1450.91	61.02	38.98
Argentina	1995	Upper middle income	3.23031	7383.7	10.18	89.82
Argentina	1996	Upper middle income	3.46279	7690.16	8.64	91.36
Argentina	1997	Upper middle income	3.5213	8176.77	9.72	90.28
Argentina	1998	Upper middle income	3.66156	8250.67	9.62	90.38
Argentina	1999	Upper middle income	3.6696	7735.32	8.79	91.21
Argentina	2000	Upper middle income	3.56792	7666.52	9.85	90.15
Argentina	2001	Upper middle income	3.34188	7168.98	11.51	88.49
Argentina	2002	Upper middle income	3.10049	2579.49	11.62	88.38
Argentina	2003	Upper middle income	3.33489	3333.15	10.82	89.18
Argentina	2004	Upper middle income	3.65608	4258.16	9.29	90.71
Argentina	2005	Upper middle income	3.73672	5086.63	9.64	90.36
Argentina	2006	Upper middle income	3.92426	5890.98	9.18	90.82
Argentina	2007	Upper middle income	4.08315	7210.6	7.72	92.28
Argentina	2008	Upper middle income	4.15238	8977.51	7.65	92.35
Argentina	2009	Upper middle income	3.84835	8184.39	8.59	91.41
Argentina	2010	Upper middle income	4.09984	10386	8.79	91.21
Argentina	2011	Upper middle income	4.28103	12848.7	8.83	91.17
Argentina	2012	Upper middle income	4.26411	13082.7	8.61	91.39
Argentina	2013	Upper middle income	4.34225	13080.3	8.91	91.09
Argentina	2014	Upper middle income	4.20911	12334.8	9.79	90.21
Argentina	2015	Upper middle income	4.30191	13789.1	9.4	90.6
Argentina	2016	Upper middle income	4.20182	12790.3	9.38	90.62
Argentina	2017	Upper middle income	4.07011	14613	10.37	89.63
Argentina	2018	Upper middle income	3.97565	11795.2	10.52	89.48
Argentina	2019	Upper middle income	3.74203	9963.67	10.74	89.26
Argentina	2020	Upper middle income	3.40562	8500.84	9.84	90.16
Armenia	1995	Upper middle income	1.0343	441.894	9.27	90.73
Armenia	1996	Upper middle income	0.752345	484.092	12.47	87.53
Armenia	1997	Upper middle income	1.01616	501.157	10.12	89.88
Armenia	1998	Upper middle income	1.07775	584.384	9.38	90.62
Armenia	1999	Upper middle income	0.967864	575.628	8.36	91.64
Armenia	2000	Upper middle income	1.12387	603.298	7.16	92.84
Armenia	2001	Upper middle income	1.14965	676.15	5.42	94.58
Armenia	2002	Upper middle income	1.0044	765.316	8.9	91.1
Armenia	2003	Upper middle income	1.13336	910.171	9.81	90.19
Armenia	2004	Upper middle income	1.2277	1166.64	8.71	91.29
Armenia	2005	Upper middle income	1.46391	1608.16	6.49	93.51
Armenia	2006	Upper middle income	1.4833	2109.53	7.65	92.35
Armenia	2007	Upper middle income	1.73226	3064.28	7.02	92.98
Armenia	2008	Upper middle income	1.9057	3908.95	6.4	93.6
Armenia	2009	Upper middle income	1.52171	2917.37	7.8	92.2
Armenia	2010	Upper middle income	1.47188	3143.03	9.36	90.64
Armenia	2011	Upper middle income	1.68561	3462.68	8.01	91.99
Armenia	2012	Upper middle income	1.96145	3643.72	6.56	93.44
Armenia	2013	Upper middle income	1.89616	3833.16	6.77	93.23
Armenia	2014	Upper middle income	1.89589	4017.23	7.08	92.92
Armenia	2015	Upper middle income	1.85625	3666.14	10.74	89.26
Armenia	2016	Upper middle income	1.76797	3679.95	13.15	86.85
Armenia	2017	Upper middle income	1.8834	4042	12.56	87.44
Armenia	2018	Upper middle income	2.01378	4391.92	11.13	88.87
Armenia	2019	Upper middle income	2.19655	4828.5	10.34	89.66
Armenia	2020	Upper middle income	2.40468	4505.87	8.38	91.62
Australia	1995	High income	16.1146	20448.1	8.22	91.78
Australia	1996	High income	16.471	22021.8	8.87	91.13
Australia	1997	High income	16.7062	23646.6	9.08	90.92
Australia	1998	High income	17.6023	21479.1	8.6	91.4
Australia	1999	High income	17.7372	20712.7	8.51	91.49
Australia	2000	High income	17.8373	21870.4	8.42	91.58
Australia	2001	High income	17.9307	19695.7	8.37	91.63
Australia	2002	High income	18.1232	20301.8	8.74	91.26
Australia	2003	High income	17.8945	23718.1	7.15	92.85
Australia	2004	High income	18.3689	30836.7	6.68	93.32
Australia	2005	High income	18.2785	34479.8	6.71	93.29
Australia	2006	High income	18.2927	36595.7	6.85	93.15
Australia	2007	High income	18.4547	41051.6	6.95	93.05
Australia	2008	High income	18.2393	49701.3	6.79	93.21
Australia	2009	High income	18.1572	42816.6	7.15	92.85
Australia	2010	High income	17.9738	52147	8.16	91.84
Australia	2011	High income	17.6561	62609.7	8.32	91.68
Australia	2012	High income	17.4056	68078	8.3	91.7
Australia	2013	High income	16.7946	68198.4	9.22	90.78
Australia	2014	High income	16.1557	62558.2	9.33	90.67
Australia	2015	High income	16.1985	56758.9	9.32	90.68
Australia	2016	High income	16.3203	49918.8	9.36	90.64
Australia	2017	High income	16.1492	53954.6	9.65	90.35
Australia	2018	High income	15.8657	57273.5	9.6	90.4
Australia	2019	High income	15.599	55049.6	10.06	89.94
Australia	2020	High income	14.7761	51868.2	10.89	89.11
Austria	1995	High income	7.69807	30325.8	25.67	74.33
Austria	1996	High income	8.15464	29809.1	24.08	75.92
Austria	1997	High income	8.06021	26705.5	24.92	75.08
Austria	1998	High income	8.10766	27361.9	24.46	75.54
Austria	1999	High income	7.88946	27183.5	26.49	73.51
Austria	2000	High income	7.93086	24625.6	26.43	73.57
Austria	2001	High income	8.44466	24558.8	25.53	74.47
Austria	2002	High income	8.58384	26527.6	24.68	75.32
Austria	2003	High income	9.16932	32294	22.56	77.44
Austria	2004	High income	9.27587	36889.2	23.17	76.83
Austria	2005	High income	9.26641	38417.5	24.41	75.59
Austria	2006	High income	8.9621	40669.3	26.64	73.36
Austria	2007	High income	8.58877	46915.3	28.99	71.01
Austria	2008	High income	8.50024	51920	29.68	70.32
Austria	2009	High income	7.72123	48153.3	31.31	68.69
Austria	2010	High income	8.36562	46903.8	31.15	68.85
Austria	2011	High income	8.13619	51442.3	31.64	68.36
Austria	2012	High income	7.72385	48564.9	34.37	65.63
Austria	2013	High income	7.75402	50731.1	34.58	65.42
Austria	2014	High income	7.26093	51786.4	35.67	64.33
Austria	2015	High income	7.31886	44195.8	34.82	65.18
Austria	2016	High income	7.29078	45307.6	34.63	65.37
Austria	2017	High income	7.48704	47429.2	33.97	66.03
Austria	2018	High income	7.14114	51466.6	34.08	65.92
Austria	2019	High income	7.26333	50067.6	33.98	66.02
Austria	2020	High income	6.63265	48789.5	35.77	64.23
Azerbaijan	1995	Upper middle income	4.22583	314.558	1.37	98.63
Azerbaijan	1996	Upper middle income	3.50294	409.186	1.74	98.26
Azerbaijan	1997	Upper middle income	3.37953	505.516	1.99	98.01
Azerbaijan	1998	Upper middle income	3.34772	561.907	2.48	97.52
Azerbaijan	1999	Upper middle income	3.27233	573.894	2.14	97.86
Azerbaijan	2000	Upper middle income	3.44	655.097	2.07	97.93
Azerbaijan	2001	Upper middle income	3.25441	703.671	1.75	98.25
Azerbaijan	2002	Upper middle income	3.20335	763.109	2.35	97.65
Azerbaijan	2003	Upper middle income	3.46964	883.693	2.94	97.06
Azerbaijan	2004	Upper middle income	3.4084	1045.01	3.07	96.93
Azerbaijan	2005	Upper middle income	3.58007	1578.37	3.36	96.64
Azerbaijan	2006	Upper middle income	3.5934	2472.96	2.86	97.14
Azerbaijan	2007	Upper middle income	3.21952	3851.33	3.78	96.22
Azerbaijan	2008	Upper middle income	3.4744	5574.47	3.08	96.92
Azerbaijan	2009	Upper middle income	2.84957	4950.4	3.27	96.73
Azerbaijan	2010	Upper middle income	2.68511	5843.53	4.45	95.55
Azerbaijan	2011	Upper middle income	2.97415	7189.82	3.55	96.45
Azerbaijan	2012	Upper middle income	3.23917	7495.87	2.84	97.16
Azerbaijan	2013	Upper middle income	3.28557	7875.35	2.52	97.48
Azerbaijan	2014	Upper middle income	3.38156	7890.84	2.12	97.88
Azerbaijan	2015	Upper middle income	3.29279	5500.5	2.33	97.67
Azerbaijan	2016	Upper middle income	3.30396	3880.69	1.94	98.06
Azerbaijan	2017	Upper middle income	3.24304	4147.2	1.91	98.09
Azerbaijan	2018	Upper middle income	3.29264	4739.79	1.93	98.07
Azerbaijan	2019	Upper middle income	3.5435	4805.75	1.62	98.38
Azerbaijan	2020	Upper middle income	3.39885	4229.91	1.23	98.77
Bangladesh	1995	Lower middle income	0.140538	322.087	63.81	36.19
Bangladesh	1996	Lower middle income	0.140355	387.385	62.13	37.87
Bangladesh	1997	Lower middle income	0.155449	395.318	59.98	40.02
Bangladesh	1998	Lower middle income	0.1548	401.965	60.24	39.76
Bangladesh	1999	Lower middle income	0.158617	404.486	60.54	39.46
Bangladesh	2000	Lower middle income	0.160122	413.1	60.2	39.8
Bangladesh	2001	Lower middle income	0.194687	410.049	55.96	44.04
Bangladesh	2002	Lower middle income	0.203401	407.963	54.47	45.53
Bangladesh	2003	Lower middle income	0.209737	440.714	52.62	47.38
Bangladesh	2004	Lower middle income	0.219955	469.116	52.05	47.95
Bangladesh	2005	Lower middle income	0.232135	492.809	50.66	49.34
Bangladesh	2006	Lower middle income	0.251722	503.538	48.69	51.31
Bangladesh	2007	Lower middle income	0.263587	552.339	47.19	52.81
Bangladesh	2008	Lower middle income	0.285933	630.109	45.2	54.8
Bangladesh	2009	Lower middle income	0.30503	698.521	43.1	56.9
Bangladesh	2010	Lower middle income	0.340233	776.86	40.31	59.69
Bangladesh	2011	Lower middle income	0.361557	856.382	38.44	61.56
Bangladesh	2012	Lower middle income	0.387829	876.818	37.36	62.64
Bangladesh	2013	Lower middle income	0.408788	973.774	36.96	63.04
Bangladesh	2014	Lower middle income	0.425189	1108.51	35.34	64.66
Bangladesh	2015	Lower middle income	0.463517	1236	31.12	68.88
Bangladesh	2016	Lower middle income	0.507739	1659.96	30.23	69.77
Bangladesh	2017	Lower middle income	0.541788	1815.61	28.01	71.99
Bangladesh	2018	Lower middle income	0.586158	1963.41	25.79	74.21
Bangladesh	2019	Lower middle income	0.559734	2122.08	26.37	73.63
Bangladesh	2020	Lower middle income	0.510648	2233.31	27.96	72.04
Barbados	1995	High income	3.6088	8451.96	10.42	89.58
Barbados	1996	High income	3.73096	8994.32	10.73	89.27
Barbados	1997	High income	4.05936	9491.48	9.57	90.43
Barbados	1998	High income	4.31305	10685.3	7.38	92.62
Barbados	1999	High income	4.57546	11173.9	7.91	92.09
Barbados	2000	High income	4.48921	11560.2	7.91	92.09
Barbados	2001	High income	4.58518	11510	7.68	92.32
Barbados	2002	High income	4.52722	11658.6	6.97	93.03
Barbados	2003	High income	4.67254	11998.2	6.19	93.81
Barbados	2004	High income	4.76788	12828.4	6.28	93.72
Barbados	2005	High income	4.92101	14173.8	6.38	93.62
Barbados	2006	High income	4.98327	15595.6	6.59	93.41
Barbados	2007	High income	5.03603	17219	6.36	93.64
Barbados	2008	High income	5.93834	17551.9	5.7	94.3
Barbados	2009	High income	5.84278	16309.9	6.53	93.47
Barbados	2010	High income	5.39294	16494.2	6.41	93.59
Barbados	2011	High income	5.50391	16902.5	3.12	96.88
Barbados	2012	High income	5.31367	16704.9	3.01	96.99
Barbados	2013	High income	5.19918	16923.6	2.37	97.63
Barbados	2014	High income	4.62019	16964.8	2.33	97.67
Barbados	2015	High income	4.56544	17023.7	2.13	97.87
Barbados	2016	High income	4.63224	17381.4	2.4	97.6
Barbados	2017	High income	4.22645	17881.6	3.46	96.54
Barbados	2018	High income	4.54138	18271.3	4.15	95.85
Barbados	2019	High income	4.16614	19063.1	2.79	97.21
Barbados	2020	High income	3.90487	16882.5	4.57	95.43
Belarus	1995	Upper middle income	5.64143	1370.48	2.82	97.18
Belarus	1996	Upper middle income	5.75355	1452.51	3.49	96.51
Belarus	1997	Upper middle income	5.83354	1396.66	3.82	96.18
Belarus	1998	Upper middle income	5.67932	1511.26	4.12	95.88
Belarus	1999	Upper middle income	5.48113	1210.59	4.5	95.5
Belarus	2000	Upper middle income	5.30757	1276.28	5.65	94.35
Belarus	2001	Upper middle income	5.20924	1244.37	6.26	93.74
Belarus	2002	Upper middle income	5.24582	1479.38	6.52	93.48
Belarus	2003	Upper middle income	5.36156	1819.53	6.25	93.75
Belarus	2004	Upper middle income	5.72997	2378.34	6.27	93.73
Belarus	2005	Upper middle income	5.84283	3126.07	6.83	93.17
Belarus	2006	Upper middle income	6.12125	3848.22	7.2	92.8
Belarus	2007	Upper middle income	5.99594	4735.48	7.28	92.72
Belarus	2008	Upper middle income	6.32156	6376.18	7.08	92.92
Belarus	2009	Upper middle income	6.01576	5352.49	7.39	92.61
Belarus	2010	Upper middle income	6.47878	6034.68	7.29	92.71
Belarus	2011	Upper middle income	6.16445	6527.66	7.52	92.48
Belarus	2012	Upper middle income	6.32363	6953.22	7.24	92.76
Belarus	2013	Upper middle income	6.34225	7998.08	6.97	93.03
Belarus	2014	Upper middle income	6.29007	8341.29	6.69	93.31
Belarus	2015	Upper middle income	5.79969	5967.07	6.82	93.18
Belarus	2016	Upper middle income	5.82946	5039.78	6.72	93.28
Belarus	2017	Upper middle income	5.94641	5785.53	7.28	92.72
Belarus	2018	Upper middle income	6.27958	6360.05	7.21	92.79
Belarus	2019	Upper middle income	6.12343	6837.77	7.81	92.19
Belarus	2020	Upper middle income	5.84241	6542.86	8.39	91.61
Belgium	1995	High income	11.3022	28413.8	1.26	98.74
Belgium	1996	High income	11.7606	27489.6	1.19	98.81
Belgium	1997	High income	11.4558	24820.9	1.15	98.85
Belgium	1998	High income	11.7037	25338.4	1.29	98.71
Belgium	1999	High income	11.2957	25252.8	1.4	98.6
Belgium	2000	High income	11.44	23098.9	1.44	98.56
Belgium	2001	High income	11.5043	23015.1	1.58	98.42
Belgium	2002	High income	10.728	25006.2	1.68	98.32
Belgium	2003	High income	11.1315	30655.2	1.89	98.11
Belgium	2004	High income	10.877	35429.4	2.04	97.96
Belgium	2005	High income	10.5892	36809.7	2.44	97.56
Belgium	2006	High income	10.2467	38705.1	2.87	97.13
Belgium	2007	High income	9.77873	44319.2	3.4	96.6
Belgium	2008	High income	9.96411	48303.4	3.95	96.05
Belgium	2009	High income	9.25341	44760.3	4.87	95.13
Belgium	2010	High income	9.80882	44184.9	6.25	93.75
Belgium	2011	High income	8.74125	47410.6	6.7	93.3
Belgium	2012	High income	8.57803	44670.6	7.69	92.31
Belgium	2013	High income	8.65195	46758	8.26	91.74
Belgium	2014	High income	8.06155	47764.1	9.13	90.87
Belgium	2015	High income	8.43484	41008.3	9.42	90.58
Belgium	2016	High income	8.31066	42012.6	9.2	90.8
Belgium	2017	High income	8.13944	44198.5	9.66	90.34
Belgium	2018	High income	8.18437	47545	10.65	89.35
Belgium	2019	High income	8.09379	46641.7	10.2	89.8
Belgium	2020	High income	7.39813	45609	12.28	87.72
Belize	1995	Upper middle income	1.99061	4011.14	34.92	65.08
Belize	1996	Upper middle income	1.57549	4042.15	42.68	57.32
Belize	1997	Upper middle income	1.92984	4011.02	36.66	63.34
Belize	1998	Upper middle income	1.77673	4119.71	35.32	64.68
Belize	1999	Upper middle income	1.60871	4283.48	35.89	64.11
Belize	2000	Upper middle income	1.76867	4720.17	34.55	65.45
Belize	2001	Upper middle income	1.94035	4708.29	29.61	70.39
Belize	2002	Upper middle income	1.75673	4844.23	31.19	68.81
Belize	2003	Upper middle income	1.70532	4937.09	30.18	69.82
Belize	2004	Upper middle income	1.50517	5123.6	32.02	67.98
Belize	2005	Upper middle income	1.55256	5236.37	31.01	68.99
Belize	2006	Upper middle income	1.59735	5486.83	36.8	63.2
Belize	2007	Upper middle income	1.65426	5717.93	32.31	67.69
Belize	2008	Upper middle income	1.47512	5665.97	34.06	65.94
Belize	2009	Upper middle income	1.69335	5352.1	29.18	70.82
Belize	2010	Upper middle income	1.64915	5399.06	32.93	67.07
Belize	2011	Upper middle income	1.74001	5519.34	44.36	55.64
Belize	2012	Upper middle income	1.38047	5635.52	50.07	49.93
Belize	2013	Upper middle income	1.327	5865.47	40.99	59.01
Belize	2014	Upper middle income	1.37284	6031.55	37.43	62.57
Belize	2015	Upper middle income	1.87595	6098.6	30.32	69.68
Belize	2016	Upper middle income	1.77315	6099.96	33.27	66.73
Belize	2017	Upper middle income	1.71634	6049.39	37.24	62.76
Belize	2018	Upper middle income	1.64893	6001.02	35.53	64.47
Belize	2019	Upper middle income	1.89208	6134.22	30.43	69.57
Belize	2020	Upper middle income	1.74111	5185.16	30.2	69.8
Benin	1995	Lower middle income	0.0499577	358.823	94.77	5.23
Benin	1996	Lower middle income	0.156917	380.588	84.15	15.85
Benin	1997	Lower middle income	0.193602	355.142	80.63	19.37
Benin	1998	Lower middle income	0.184488	372.877	79.57	20.43
Benin	1999	Lower middle income	0.197464	541.702	76.91	23.09
Benin	2000	Lower middle income	0.203557	502.998	70.29	29.71
Benin	2001	Lower middle income	0.240584	508.347	66.86	33.14
Benin	2002	Lower middle income	0.292971	564.379	64.04	35.96
Benin	2003	Lower middle income	0.318989	698.409	61.73	38.27
Benin	2004	Lower middle income	0.335218	784.119	60.69	39.31
Benin	2005	Lower middle income	0.355805	805.905	59.2	40.8
Benin	2006	Lower middle income	0.413133	837.132	57.31	42.69
Benin	2007	Lower middle income	0.462339	944.643	54.49	45.51
Benin	2008	Lower middle income	0.451088	1098.95	54.76	45.24
Benin	2009	Lower middle income	0.481569	1061.72	52.83	47.17
Benin	2010	Lower middle income	0.510824	1009.49	47.19	52.81
Benin	2011	Lower middle income	0.478349	1099.41	48.7	51.3
Benin	2012	Lower middle income	0.443845	1112.57	50.33	49.67
Benin	2013	Lower middle income	0.453635	1214.3	51.97	48.03
Benin	2014	Lower middle income	0.488571	1251.5	51.05	48.95
Benin	2015	Lower middle income	0.503586	1041.65	49.94	50.06
Benin	2016	Lower middle income	0.598486	1049.82	45.42	54.58
Benin	2017	Lower middle income	0.592941	1095.27	45.38	54.62
Benin	2018	Lower middle income	0.636814	1194.44	43.97	56.03
Benin	2019	Lower middle income	0.608237	1170.89	46.47	53.53
Benin	2020	Lower middle income	0.631205	1240.73	46.2	53.8
Bhutan	1995	Lower middle income	0.466376	550.656	94.37	5.63
Bhutan	1996	Lower middle income	0.551746	564.487	93.24	6.76
Bhutan	1997	Lower middle income	0.697009	644.088	91.35	8.65
Bhutan	1998	Lower middle income	0.67742	652.361	91.53	8.47
Bhutan	1999	Lower middle income	0.662936	699.331	91.57	8.43
Bhutan	2000	Lower middle income	0.662186	722.827	91.4	8.6
Bhutan	2001	Lower middle income	0.628794	765.009	91.75	8.25
Bhutan	2002	Lower middle income	0.664763	841.366	91.2	8.8
Bhutan	2003	Lower middle income	0.5952	951.739	91.92	8.08
Bhutan	2004	Lower middle income	0.48233	1050.13	93.46	6.54
Bhutan	2005	Lower middle income	0.59612	1201.43	91.67	8.33
Bhutan	2006	Lower middle income	0.590411	1299.63	91.92	8.08
Bhutan	2007	Lower middle income	0.58495	1714.03	92.07	7.93
Bhutan	2008	Lower middle income	0.612726	1780.11	91.81	8.19
Bhutan	2009	Lower middle income	0.568787	1768.75	92.38	7.62
Bhutan	2010	Lower middle income	0.699034	2194.13	90.8	9.2
Bhutan	2011	Lower middle income	1.04327	2491.27	89.01	10.99
Bhutan	2012	Lower middle income	1.15636	2470.07	87.32	12.68
Bhutan	2013	Lower middle income	1.24573	2409.44	86.7	13.3
Bhutan	2014	Lower middle income	1.37488	2589.9	86.54	13.46
Bhutan	2015	Lower middle income	1.40204	2695.64	86.68	13.32
Bhutan	2016	Lower middle income	1.63839	2879.55	85.02	14.98
Bhutan	2017	Lower middle income	1.73187	3427.17	83.63	16.37
Bhutan	2018	Lower middle income	1.90829	3389.78	82.61	17.39
Bhutan	2019	Lower middle income	1.8672	3564.6	82.85	17.15
Bhutan	2020	Lower middle income	1.34005	3181.34	88.39	11.61
Bolivia	1995	Lower middle income	1.10113	856.365	33.17	66.83
Bolivia	1996	Lower middle income	1.04279	925.849	32.39	67.61
Bolivia	1997	Lower middle income	1.12887	973.963	31.97	68.03
Bolivia	1998	Lower middle income	1.0533	1025.41	30.62	69.38
Bolivia	1999	Lower middle income	0.981769	981.753	30.77	69.23
Bolivia	2000	Lower middle income	0.943608	977.329	29.79	70.21
Bolivia	2001	Lower middle income	0.893303	930.876	29.59	70.41
Bolivia	2002	Lower middle income	0.936961	888.199	28.67	71.33
Bolivia	2003	Lower middle income	0.980273	892.355	27.52	72.48
Bolivia	2004	Lower middle income	1.01802	951.952	26.26	73.74
Bolivia	2005	Lower middle income	1.05392	1018.31	25.07	74.93
Bolivia	2006	Lower middle income	1.12284	1200.07	23.7	76.3
Bolivia	2007	Lower middle income	1.22617	1351.04	22.07	77.93
Bolivia	2008	Lower middle income	1.28881	1687.58	21.3	78.7
Bolivia	2009	Lower middle income	1.35011	1725.15	20.62	79.38
Bolivia	2010	Lower middle income	1.43811	1922.06	19.93	80.07
Bolivia	2011	Lower middle income	1.53822	2304.98	18.1	81.9
Bolivia	2012	Lower middle income	1.60468	2562.47	17.36	82.64
Bolivia	2013	Lower middle income	1.68699	2853.8	16.02	83.98
Bolivia	2014	Lower middle income	1.78422	3022.46	15.03	84.97
Bolivia	2015	Lower middle income	1.80367	2975.65	14.22	85.78
Bolivia	2016	Lower middle income	1.89369	3013.5	13.62	86.38
Bolivia	2017	Lower middle income	1.89132	3280.01	14.29	85.71
Bolivia	2018	Lower middle income	1.88519	3471.01	14.33	85.67
Bolivia	2019	Lower middle income	1.85346	3472.38	13.52	86.48
Bolivia	2020	Lower middle income	1.53946	3068.81	16.86	83.14
Botswana	1995	Upper middle income	2.06642	3064.59	48.86	51.14
Botswana	1996	Upper middle income	1.84298	3063.99	46.44	53.56
Botswana	1997	Upper middle income	1.89335	3100.17	45.78	54.22
Botswana	1998	Upper middle income	2.22395	2893.33	39.2	60.8
Botswana	1999	Upper middle income	2.28103	3242.14	41.6	58.4
Botswana	2000	Upper middle income	2.33575	3351.7	38.46	61.54
Botswana	2001	Upper middle income	2.19396	3115.68	37.51	62.49
Botswana	2002	Upper middle income	2.24312	3029.79	36.13	63.87
Botswana	2003	Upper middle income	2.14302	4111.74	36.21	63.79
Botswana	2004	Upper middle income	2.13562	4818.21	34.34	65.66
Botswana	2005	Upper middle income	2.26045	5240.32	33	67
Botswana	2006	Upper middle income	2.11899	5142.91	31.4	68.6
Botswana	2007	Upper middle income	2.19616	5372.34	29.03	70.97
Botswana	2008	Upper middle income	2.18834	5345.85	27.86	72.14
Botswana	2009	Upper middle income	2.04323	4938.25	28.29	71.71
Botswana	2010	Upper middle income	1.61197	6041.73	29.41	70.59
Botswana	2011	Upper middle income	1.81971	7080.78	28.41	71.59
Botswana	2012	Upper middle income	1.5695	6392.99	27.55	72.45
Botswana	2013	Upper middle income	2.44513	6436.6	26.36	73.64
Botswana	2014	Upper middle income	3.09192	6844.03	25.38	74.62
Botswana	2015	Upper middle income	3.01484	5869.74	25.59	74.41
Botswana	2016	Upper middle income	2.81809	6411.55	26.13	73.87
Botswana	2017	Upper middle income	3.05495	6705.34	26.11	73.89
Botswana	2018	Upper middle income	3.28847	6947.82	25.11	74.89
Botswana	2019	Upper middle income	2.87966	6691.16	25.74	74.26
Botswana	2020	Upper middle income	2.26346	5875.07	27.21	72.79
Brazil	1995	Upper middle income	1.4756	4704.96	46.08	53.92
Brazil	1996	Upper middle income	1.58045	5121.91	44.48	55.52
Brazil	1997	Upper middle income	1.66918	5240.13	43.66	56.34
Brazil	1998	Upper middle income	1.69894	5049.76	43.79	56.21
Brazil	1999	Upper middle income	1.73477	3456.42	43.98	56.02
Brazil	2000	Upper middle income	1.7835	3726.81	42.66	57.34
Brazil	2001	Upper middle income	1.79211	3142.24	41.33	58.67
Brazil	2002	Upper middle income	1.76065	2824.72	42.85	57.15
Brazil	2003	Upper middle income	1.70185	3056.65	45.11	54.89
Brazil	2004	Upper middle income	1.77844	3623.22	45.18	54.82
Brazil	2005	Upper middle income	1.77566	4773.27	46.13	53.87
Brazil	2006	Upper middle income	1.77748	5866.02	46.67	53.33
Brazil	2007	Upper middle income	1.84798	7323.19	47.19	52.81
Brazil	2008	Upper middle income	1.93922	8801.76	47.04	52.96
Brazil	2009	Upper middle income	1.79933	8569.9	48.92	51.08
Brazil	2010	Upper middle income	2.02661	11249.3	46.81	53.19
Brazil	2011	Upper middle income	2.11063	13200.6	45.26	54.74
Brazil	2012	Upper middle income	2.27142	12327.5	43.49	56.51
Brazil	2013	Upper middle income	2.41345	12258.6	42.32	57.68
Brazil	2014	Upper middle income	2.51459	12071.4	41.71	58.29
Brazil	2015	Upper middle income	2.36536	8783.22	43.62	56.38
Brazil	2016	Upper middle income	2.16126	8680.74	45.46	54.54
Brazil	2017	Upper middle income	2.18549	9896.72	45.33	54.67
Brazil	2018	Upper middle income	2.06426	9121.02	46.95	53.05
Brazil	2019	Upper middle income	2.05077	8845.32	47.58	52.42
Brazil	2020	Upper middle income	1.94252	6923.7	50.05	49.95
Bulgaria	1995	Upper middle income	6.52895	2259.26	3.03	96.97
Bulgaria	1996	Upper middle income	6.6128	1470.19	3.53	96.47
Bulgaria	1997	Upper middle income	6.37562	1361.41	3.76	96.24
Bulgaria	1998	Upper middle income	6.11346	1820.45	5.83	94.17
Bulgaria	1999	Upper middle income	5.39813	1659.72	6.58	93.42
Bulgaria	2000	Upper middle income	5.31459	1621.26	7.97	92.03
Bulgaria	2001	Upper middle income	5.76661	1770.91	7.24	92.76
Bulgaria	2002	Upper middle income	5.56323	2092.98	8.7	91.3
Bulgaria	2003	Upper middle income	6.1648	2719.49	9.16	90.84
Bulgaria	2004	Upper middle income	6.12499	3389.69	9.55	90.45
Bulgaria	2005	Upper middle income	6.26528	3899.83	9.83	90.17
Bulgaria	2006	Upper middle income	6.44055	4523.15	9.96	90.04
Bulgaria	2007	Upper middle income	6.97102	5888.78	8.85	91.15
Bulgaria	2008	Upper middle income	6.67853	7271.3	9.94	90.06
Bulgaria	2009	Upper middle income	5.76374	6988.27	11.62	88.38
Bulgaria	2010	Upper middle income	6.04962	6863.67	14.27	85.73
Bulgaria	2011	Upper middle income	6.75495	7857.17	13.22	86.78
Bulgaria	2012	Upper middle income	6.16258	7430.74	15.63	84.37
Bulgaria	2013	Upper middle income	5.45906	7687.71	18.24	81.76
Bulgaria	2014	Upper middle income	5.82153	7912.27	17.15	82.85
Bulgaria	2015	Upper middle income	6.20738	7078.86	17.85	82.15
Bulgaria	2016	Upper middle income	5.83442	7570.93	17.71	82.29
Bulgaria	2017	Upper middle income	6.20201	8381.88	17.11	82.89
Bulgaria	2018	Upper middle income	5.82178	9447.66	19.59	80.41
Bulgaria	2019	Upper middle income	5.61371	9874.34	19.32	80.68
Bulgaria	2020	Upper middle income	4.92328	10148.3	21.08	78.92
Burkina Faso	1995	Low income	0.0617892	229.833	88.65	11.35
Burkina Faso	1996	Low income	0.0682502	243.527	87.88	12.12
Burkina Faso	1997	Low income	0.075968	224.611	86.79	13.21
Burkina Faso	1998	Low income	0.0785033	250.414	86.29	13.71
Burkina Faso	1999	Low income	0.0809282	293.887	86.86	13.14
Burkina Faso	2000	Low income	0.0882723	249.802	85.4	14.6
Burkina Faso	2001	Low income	0.0836122	260.443	85.49	14.51
Burkina Faso	2002	Low income	0.0813179	286.754	85.43	14.57
Burkina Faso	2003	Low income	0.0846071	363.818	85.3	14.7
Burkina Faso	2004	Low income	0.0843256	405.451	85.31	14.69
Burkina Faso	2005	Low income	0.0829691	442.944	87.7	12.3
Burkina Faso	2006	Low income	0.0978246	457.342	85.88	14.12
Burkina Faso	2007	Low income	0.114035	516.75	84.3	15.7
Burkina Faso	2008	Low income	0.125649	621.89	84.43	15.57
Burkina Faso	2009	Low income	0.123329	603.878	84.81	15.19
Burkina Faso	2010	Low income	0.129945	627.27	82.8	17.2
Burkina Faso	2011	Low income	0.132533	727.612	81.98	18.02
Burkina Faso	2012	Low income	0.157359	733.973	78.79	21.21
Burkina Faso	2013	Low income	0.167098	762.304	77.09	22.91
Burkina Faso	2014	Low income	0.164944	767.371	76.84	23.16
Burkina Faso	2015	Low income	0.203109	632.127	74.55	25.45
Burkina Faso	2016	Low income	0.207403	665.786	74.14	25.86
Burkina Faso	2017	Low income	0.233174	711.185	71.13	28.87
Burkina Faso	2018	Low income	0.252428	779.203	69.13	30.87
Burkina Faso	2019	Low income	0.269502	765.23	67.2	32.8
Burkina Faso	2020	Low income	0.253533	823.552	67.51	32.49
Burundi	1995	Low income	0.0365596	168.627	93.73	6.27
Burundi	1996	Low income	0.0376528	146.536	93.49	6.51
Burundi	1997	Low income	0.0381845	164.233	93.39	6.61
Burundi	1998	Low income	0.0385231	148.09	93.25	6.75
Burundi	1999	Low income	0.0378306	130.753	93.75	6.25
Burundi	2000	Low income	0.0416319	138.005	93.23	6.77
Burundi	2001	Low income	0.0325099	135.606	94.84	5.16
Burundi	2002	Low income	0.0328022	124.139	94.65	5.35
Burundi	2003	Low income	0.0249532	114.367	95.76	4.24
Burundi	2004	Low income	0.0224142	128.538	96.04	3.96
Burundi	2005	Low income	0.0217895	151.189	96.01	3.99
Burundi	2006	Low income	0.025019	166.276	95.31	4.69
Burundi	2007	Low income	0.0241799	170.707	95.29	4.71
Burundi	2008	Low income	0.0240031	194.711	95.15	4.85
Burundi	2009	Low income	0.0227456	204.545	95.18	4.82
Burundi	2010	Low income	0.0354239	222.661	92.58	7.42
Burundi	2011	Low income	0.0379981	236.451	91.66	8.34
Burundi	2012	Low income	0.0371804	238.206	91.47	8.53
Burundi	2013	Low income	0.0361	241.548	91.11	8.89
Burundi	2014	Low income	0.0347597	257.819	91.31	8.69
Burundi	2015	Low income	0.0341936	289.36	91.18	8.82
Burundi	2016	Low income	0.0405381	242.54	89.58	10.42
Burundi	2017	Low income	0.0474291	244.145	88.19	11.81
Burundi	2018	Low income	0.0578502	232.061	85.65	14.35
Burundi	2019	Low income	0.0595713	216.973	84.84	15.16
Burundi	2020	Low income	0.058384	216.827	83.52	16.48
Cabo Verde	1995	Lower middle income	0.490299	1184.18	30.82	69.18
Cabo Verde	1996	Lower middle income	0.528257	1192.33	30.19	69.81
Cabo Verde	1997	Lower middle income	0.534304	1139.22	30.49	69.51
Cabo Verde	1998	Lower middle income	0.56359	1185.58	30.03	69.97
Cabo Verde	1999	Lower middle income	0.657434	1317.57	26.86	73.14
Cabo Verde	2000	Lower middle income	0.66732	1176.71	27.88	72.12
Cabo Verde	2001	Lower middle income	0.769383	1208.46	25.97	74.03
Cabo Verde	2002	Lower middle income	0.828348	1311.21	25.98	74.02
Cabo Verde	2003	Lower middle income	0.872963	1693.98	24.83	75.17
Cabo Verde	2004	Lower middle income	0.854942	1900.89	24.38	75.62
Cabo Verde	2005	Lower middle income	0.916143	1972.78	23.88	76.12
Cabo Verde	2006	Lower middle income	1.03972	2220.1	21.18	78.82
Cabo Verde	2007	Lower middle income	0.911373	3268.31	21.04	78.96
Cabo Verde	2008	Lower middle income	0.932131	3839.86	23.81	76.19
Cabo Verde	2009	Lower middle income	0.99023	3592.32	22.08	77.92
Cabo Verde	2010	Lower middle income	1.03739	3500.98	21.22	78.78
Cabo Verde	2011	Lower middle income	1.07446	3880.07	20.78	79.22
Cabo Verde	2012	Lower middle income	0.98452	3583.46	24.26	75.74
Cabo Verde	2013	Lower middle income	0.929733	3757.66	25.94	74.06
Cabo Verde	2014	Lower middle income	0.909031	3739.28	26.11	73.89
Cabo Verde	2015	Lower middle income	0.905344	3169.08	26.35	73.65
Cabo Verde	2016	Lower middle income	0.972253	3312.7	26.31	73.69
Cabo Verde	2017	Lower middle income	1.03495	3534.34	24.66	75.34
Cabo Verde	2018	Lower middle income	1.04114	3860.45	23.13	76.87
Cabo Verde	2019	Lower middle income	1.06962	3903.05	22.41	77.59
Cabo Verde	2020	Lower middle income	1.06515	3126.4	23.42	76.58
Cameroon	1995	Lower middle income	0.354195	822.363	84.48	15.52
Cameroon	1996	Lower middle income	0.350297	817.184	84.94	15.06
Cameroon	1997	Lower middle income	0.34878	773.927	84.69	15.31
Cameroon	1998	Lower middle income	0.352123	789.274	84.49	15.51
Cameroon	1999	Lower middle income	0.325764	786.846	86.23	13.77
Cameroon	2000	Lower middle income	0.345166	700.163	84.59	15.41
Cameroon	2001	Lower middle income	0.332842	706.984	85.3	14.7
Cameroon	2002	Lower middle income	0.322564	780.271	85.26	14.74
Cameroon	2003	Lower middle income	0.318326	976.519	85.3	14.7
Cameroon	2004	Lower middle income	0.304746	1119.98	85.53	14.47
Cameroon	2005	Lower middle income	0.290376	1129.36	86.31	13.69
Cameroon	2006	Lower middle income	0.286835	1177.97	85.51	14.49
Cameroon	2007	Lower middle income	0.335938	1311	80.82	19.18
Cameroon	2008	Lower middle income	0.340495	1476.01	80.82	19.18
Cameroon	2009	Lower middle income	0.36401	1445.86	79.22	20.78
Cameroon	2010	Lower middle income	0.352872	1383.81	78.74	21.26
Cameroon	2011	Lower middle income	0.33261	1497.93	78.63	21.37
Cameroon	2012	Lower middle income	0.326478	1433.72	78.57	21.43
Cameroon	2013	Lower middle income	0.347934	1559.14	77.67	22.33
Cameroon	2014	Lower middle income	0.368742	1631.71	76.88	23.12
Cameroon	2015	Lower middle income	0.369371	1399.68	78.06	21.94
Cameroon	2016	Lower middle income	0.378494	1426.07	78.78	21.22
Cameroon	2017	Lower middle income	0.372071	1479.86	79.18	20.82
Cameroon	2018	Lower middle income	0.388794	1594.06	78.57	21.43
Cameroon	2019	Lower middle income	0.370692	1538.69	78.79	21.21
Cameroon	2020	Lower middle income	0.374783	1539.13	78.94	21.06
Canada	1995	High income	15.2905	20679.6	22.39	77.61
Canada	1996	High income	15.5926	21297	22.02	77.98
Canada	1997	High income	15.9438	21901.6	21.78	78.22
Canada	1998	High income	16.0766	21024.6	21.98	78.02
Canada	1999	High income	16.2585	22315.2	22.18	77.82
Canada	2000	High income	16.7575	24271	22.04	77.96
Canada	2001	High income	16.3314	23822.1	21.53	78.47
Canada	2002	High income	16.7204	24255.3	21.77	78.23
Canada	2003	High income	17.2084	28300.5	21.18	78.82
Canada	2004	High income	16.7942	32143.7	21.58	78.42
Canada	2005	High income	17.0276	36382.5	21.26	78.74
Canada	2006	High income	16.5952	40504.1	21.18	78.82
Canada	2007	High income	17.3806	44659.9	21.26	78.74
Canada	2008	High income	16.5594	46710.5	21.3	78.7
Canada	2009	High income	15.5045	40876.3	21.94	78.06
Canada	2010	High income	15.7945	47562.1	21.13	78.87
Canada	2011	High income	15.9983	52223.7	21.17	78.83
Canada	2012	High income	15.7368	52669.1	21.44	78.56
Canada	2013	High income	15.8408	52635.2	21.84	78.16
Canada	2014	High income	15.8522	50956	21.83	78.17
Canada	2015	High income	15.6499	43596.1	21.83	78.17
Canada	2016	High income	15.4218	42315.6	21.62	78.38
Canada	2017	High income	15.5472	45129.4	22.35	77.65
Canada	2018	High income	15.6367	46548.6	21.92	78.08
Canada	2019	High income	15.0527	46374.2	22.47	77.53
Canada	2020	High income	13.5994	43349.7	23.85	76.15
Central African Republic	1995	Low income	0.0499892	340.4	93.05	6.95
Central African Republic	1996	Low income	0.0496496	299.619	91.66	8.34
Central African Republic	1997	Low income	0.0482872	271.143	91.86	8.14
Central African Republic	1998	Low income	0.0639651	272.102	89.02	10.98
Central African Republic	1999	Low income	0.0647816	273.428	88.95	11.05
Central African Republic	2000	Low income	0.0646951	243.878	88.9	11.1
Central African Republic	2001	Low income	0.0658036	242.576	88.92	11.08
Central African Republic	2002	Low income	0.0635519	253.411	89.22	10.78
Central African Republic	2003	Low income	0.0573651	283.675	90.25	9.75
Central African Republic	2004	Low income	0.0549678	309.19	90.64	9.36
Central African Republic	2005	Low income	0.0532452	317.878	90.96	9.04
Central African Republic	2006	Low income	0.05456	340.415	90.8	9.2
Central African Republic	2007	Low income	0.0543472	388.478	90.88	9.12
Central African Republic	2008	Low income	0.0383683	446.229	93.64	6.36
Central African Republic	2009	Low income	0.0368493	452.922	93.91	6.09
Central African Republic	2010	Low income	0.0375102	459.777	93.84	6.16
Central African Republic	2011	Low income	0.0410395	515.21	93.33	6.67
Central African Republic	2012	Low income	0.0413131	525.868	93.07	6.93
Central African Republic	2013	Low income	0.0251123	352.227	95.08	4.92
Central African Republic	2014	Low income	0.0271738	394.857	94.82	5.18
Central African Republic	2015	Low income	0.0382626	351.88	92.86	7.14
Central African Republic	2016	Low income	0.0420866	372.135	92.11	7.89
Central African Republic	2017	Low income	0.044509	414.74	91.58	8.42
Central African Republic	2018	Low income	0.0449676	435.932	91.42	8.58
Central African Republic	2019	Low income	0.0451882	426.409	91.26	8.74
Central African Republic	2020	Low income	0.0442821	435.469	90.88	9.12
Chad	1995	Low income	0.0633777	209.893	89.17	10.83
Chad	1996	Low income	0.0623725	223.233	89.04	10.96
Chad	1997	Low income	0.0623685	207.317	88.88	11.12
Chad	1998	Low income	0.0615375	226.329	88.87	11.13
Chad	1999	Low income	0.061414	192.269	88.72	11.28
Chad	2000	Low income	0.061435	168.118	88.7	11.3
Chad	2001	Low income	0.0610975	200.361	88.6	11.4
Chad	2002	Low income	0.0602374	225.947	88.53	11.47
Chad	2003	Low income	0.0831742	298.25	83.91	16.09
Chad	2004	Low income	0.0804181	460.067	84	16
Chad	2005	Low income	0.0796201	664.598	83.82	16.18
Chad	2006	Low income	0.0786446	716.668	83.74	16.26
Chad	2007	Low income	0.0817422	806.71	82.38	17.62
Chad	2008	Low income	0.0925967	936.494	79.85	20.15
Chad	2009	Low income	0.0969196	808.162	79.36	20.64
Chad	2010	Low income	0.100044	896.877	79.23	20.77
Chad	2011	Low income	0.0814813	988.194	80.68	19.32
Chad	2012	Low income	0.0967259	969.616	76.08	23.92
Chad	2013	Low income	0.112528	980.084	72.62	27.38
Chad	2014	Low income	0.108278	1017.79	72.52	27.48
Chad	2015	Low income	0.104563	774.412	72.66	27.34
Chad	2016	Low income	0.100727	691.98	72.72	27.28
Chad	2017	Low income	0.0986485	662.897	72.84	27.16
Chad	2018	Low income	0.0998064	720.265	73.13	26.87
Chad	2019	Low income	0.0981964	701.621	72.78	27.22
Chad	2020	Low income	0.0942282	643.772	73.55	26.45
Chile	1995	High income	2.70324	5094.39	34.17	65.83
Chile	1996	High income	3.07183	5376.77	32.23	67.77
Chile	1997	High income	3.46304	5789.71	29.96	70.04
Chile	1998	High income	3.46833	5467.19	29.75	70.25
Chile	1999	High income	3.58651	4980.01	29.06	70.94
Chile	2000	High income	3.2846	5102.97	31.36	68.64
Chile	2001	High income	3.11937	4610.59	32.15	67.85
Chile	2002	High income	3.12999	4477.19	33.07	66.93
Chile	2003	High income	3.16541	4823.26	31.62	68.38
Chile	2004	High income	3.4319	6185.3	31.44	68.56
Chile	2005	High income	3.46014	7560.54	32.26	67.74
Chile	2006	High income	3.4986	9418.27	32.91	67.09
Chile	2007	High income	3.91463	10456.8	30.46	69.54
Chile	2008	High income	4.08077	10797	30.83	69.17
Chile	2009	High income	3.88813	10204.6	31.53	68.47
Chile	2010	High income	4.10188	12764.6	27.04	72.96
Chile	2011	High income	4.4528	14637.8	28.79	71.21
Chile	2012	High income	4.5216	15397.8	30.31	69.69
Chile	2013	High income	4.74008	15842.2	30.23	69.77
Chile	2014	High income	4.32859	14675.2	26.95	73.05
Chile	2015	High income	4.60324	13567.4	25.06	74.94
Chile	2016	High income	4.78353	13788.2	24.55	75.45
Chile	2017	High income	4.7438	15034.1	24.1	75.9
Chile	2018	High income	4.62966	15820	25.46	74.54
Chile	2019	High income	4.82762	14632.7	25.27	74.73
Chile	2020	High income	4.39515	13173.8	26.73	73.27
China	1995	Upper middle income	2.56348	609.604	29.35	70.65
China	1996	Upper middle income	2.52187	709.416	30.54	69.46
China	1997	Upper middle income	2.5479	781.743	29.99	70.01
China	1998	Upper middle income	2.60584	828.595	29.53	70.47
China	1999	Upper middle income	2.51742	873.298	30.29	69.71
China	2000	Upper middle income	2.65041	959.36	29.63	70.37
China	2001	Upper middle income	2.77476	1053.11	28.36	71.64
China	2002	Upper middle income	2.96482	1148.51	27	73
China	2003	Upper middle income	3.43404	1288.64	23.86	76.14
China	2004	Upper middle income	3.94515	1508.67	20.17	79.83
China	2005	Upper middle income	4.4677	1753.41	17.44	82.56
China	2006	Upper middle income	4.91028	2099.22	16.39	83.61
China	2007	Upper middle income	5.30637	2693.96	14.88	85.12
China	2008	Upper middle income	5.43508	3468.33	14.14	85.86
China	2009	Upper middle income	5.79832	3832.23	13.43	86.57
China	2010	Upper middle income	6.33542	4550.47	12.26	87.74
China	2011	Upper middle income	6.90135	5614.39	11.34	88.66
China	2012	Upper middle income	7.0452	6300.58	11.53	88.47
China	2013	Upper middle income	7.32015	7020.39	11.47	88.53
China	2014	Upper middle income	7.30471	7636.07	11.91	88.09
China	2015	Upper middle income	7.14513	8016.45	12.18	87.82
China	2016	Upper middle income	7.10548	8094.39	12.6	87.4
China	2017	Upper middle income	7.22616	8817.05	13.14	86.86
China	2018	Upper middle income	7.53319	9905.41	13.55	86.45
China	2019	Upper middle income	7.64544	10143.9	14.33	85.67
China	2020	Upper middle income	7.75614	10408.7	14.81	85.19
Colombia	1995	Upper middle income	1.66926	2571.47	33.54	66.46
Colombia	1996	Upper middle income	1.6175	2652.1	33.62	66.38
Colombia	1997	Upper middle income	1.73863	2860.04	25.67	74.33
Colombia	1998	Upper middle income	1.71491	2595.54	25.82	74.18
Colombia	1999	Upper middle income	1.44932	2236.07	28.99	71.01
Colombia	2000	Upper middle income	1.50441	2546.85	27.85	72.15
Colombia	2001	Upper middle income	1.49577	2465.01	27.08	72.92
Colombia	2002	Upper middle income	1.41823	2421.16	28.63	71.37
Colombia	2003	Upper middle income	1.38137	2305.17	30.55	69.45
Colombia	2004	Upper middle income	1.35921	2811.46	29.04	70.96
Colombia	2005	Upper middle income	1.37816	3448.54	28.94	71.06
Colombia	2006	Upper middle income	1.36051	3782.6	29.58	70.42
Colombia	2007	Upper middle income	1.37877	4762.08	30.3	69.7
Colombia	2008	Upper middle income	1.37619	5534.69	29.85	70.15
Colombia	2009	Upper middle income	1.41424	5245.95	30.78	69.22
Colombia	2010	Upper middle income	1.43132	6392.76	29.63	70.37
Colombia	2011	Upper middle income	1.5399	7392.94	28.74	71.26
Colombia	2012	Upper middle income	1.53385	8096.8	28.8	71.2
Colombia	2013	Upper middle income	1.68099	8263.64	32.13	67.87
Colombia	2014	Upper middle income	1.71582	8167.47	32.22	67.78
Colombia	2015	Upper middle income	1.71939	6228.65	31.46	68.54
Colombia	2016	Upper middle income	1.7538	5936.26	30.6	69.4
Colombia	2017	Upper middle income	1.56508	6449.97	32.38	67.62
Colombia	2018	Upper middle income	1.61039	6782.04	30.57	69.43
Colombia	2019	Upper middle income	1.57782	6436.51	31.5	68.5
Colombia	2020	Upper middle income	1.55226	5304.29	31.31	68.69
Comoros	1995	Lower middle income	0.161237	823.677	73	27
Comoros	1996	Lower middle income	0.16104	801.261	73.44	26.56
Comoros	1997	Lower middle income	0.16692	721.627	72.92	27.08
Comoros	1998	Lower middle income	0.178696	717.318	71.54	28.46
Comoros	1999	Lower middle income	0.184066	726.489	71.09	28.91
Comoros	2000	Lower middle income	0.195433	654.18	69.87	30.13
Comoros	2001	Lower middle income	0.20046	691.042	69.51	30.49
Comoros	2002	Lower middle income	0.196227	761.948	70.31	29.69
Comoros	2003	Lower middle income	0.245032	959.229	64.39	35.61
Comoros	2004	Lower middle income	0.263613	1090.43	63.52	36.48
Comoros	2005	Lower middle income	0.248025	1103.2	65.74	34.26
Comoros	2006	Lower middle income	0.284624	1155.09	61.81	38.19
Comoros	2007	Lower middle income	0.181229	1289.79	74.36	25.64
Comoros	2008	Lower middle income	0.181264	1454.65	73.44	26.56
Comoros	2009	Lower middle income	0.218524	1409.11	68.53	31.47
Comoros	2010	Lower middle income	0.255783	1384.06	66.02	33.98
Comoros	2011	Lower middle income	0.223857	1526.83	68.99	31.01
Comoros	2012	Lower middle income	0.233875	1483.95	67.5	32.5
Comoros	2013	Lower middle income	0.27481	1595.99	62.23	37.77
Comoros	2014	Lower middle income	0.24055	1608.69	65.8	34.2
Comoros	2015	Lower middle income	0.254582	1322.94	64.06	35.94
Comoros	2016	Lower middle income	0.292	1357.27	60.4	39.6
Comoros	2017	Lower middle income	0.366303	1414.59	56.32	43.68
Comoros	2018	Lower middle income	0.38992	1531.34	54.59	45.41
Comoros	2019	Lower middle income	0.412397	1510.8	53	47
Comoros	2020	Lower middle income	0.407112	1519.59	48.29	51.71
Congo, Dem. Rep.	1995	Low income	0.0487675	130.376	96.9	3.1
Congo, Dem. Rep.	1996	Low income	0.0514825	130.817	96.96	3.04
Congo, Dem. Rep.	1997	Low income	0.0506439	135.889	97.06	2.94
Congo, Dem. Rep.	1998	Low income	0.0495852	135.477	96.85	3.15
Congo, Dem. Rep.	1999	Low income	0.0444252	99.7573	96.99	3.01
Congo, Dem. Rep.	2000	Low income	0.0336292	392.626	97.94	2.06
Congo, Dem. Rep.	2001	Low income	0.0312422	148.447	98.34	1.66
Congo, Dem. Rep.	2002	Low income	0.0319422	168.945	98.27	1.73
Congo, Dem. Rep.	2003	Low income	0.0375637	167.982	97.97	2.03
Congo, Dem. Rep.	2004	Low income	0.0353859	187.857	97.88	2.12
Congo, Dem. Rep.	2005	Low income	0.0390573	211.573	97.42	2.58
Congo, Dem. Rep.	2006	Low income	0.0391013	247.542	97.33	2.67
Congo, Dem. Rep.	2007	Low income	0.0410155	277.612	97.17	2.83
Congo, Dem. Rep.	2008	Low income	0.041017	317.889	96.97	3.03
Congo, Dem. Rep.	2009	Low income	0.0389418	290.156	97.02	2.98
Congo, Dem. Rep.	2010	Low income	0.0399736	324.828	96.81	3.19
Congo, Dem. Rep.	2011	Low income	0.0439434	376.375	96.21	3.79
Congo, Dem. Rep.	2012	Low income	0.0398223	412.776	95.47	4.53
Congo, Dem. Rep.	2013	Low income	0.0539001	444.864	93.92	6.08
Congo, Dem. Rep.	2014	Low income	0.0675486	472.266	92.87	7.13
Congo, Dem. Rep.	2015	Low income	0.0410822	482.065	95.82	4.18
Congo, Dem. Rep.	2016	Low income	0.0297324	456.028	97.03	2.97
Congo, Dem. Rep.	2017	Low income	0.0337552	451.089	96.7	3.3
Congo, Dem. Rep.	2018	Low income	0.0323112	546.213	96.38	3.62
Congo, Dem. Rep.	2019	Low income	0.0337149	575.883	96.29	3.71
Congo, Dem. Rep.	2020	Low income	0.0325848	524.667	96.16	3.84
Congo, Rep.	1995	Lower middle income	0.9608	771.614	69.8	30.2
Congo, Rep.	1996	Lower middle income	1.12478	902.046	75.41	24.59
Congo, Rep.	1997	Lower middle income	1.13606	807.892	80.16	19.84
Congo, Rep.	1998	Lower middle income	1.31954	663.729	79.74	20.26
Congo, Rep.	1999	Lower middle income	1.31331	780.59	76.96	23.04
Congo, Rep.	2000	Lower middle income	1.38703	1029.96	64.86	35.14
Congo, Rep.	2001	Lower middle income	1.30405	859.44	61.18	38.82
Congo, Rep.	2002	Lower middle income	0.8271	910.87	68.53	31.47
Congo, Rep.	2003	Lower middle income	0.941672	1023.09	61.99	38.01
Congo, Rep.	2004	Lower middle income	0.991953	1314.41	63.03	36.97
Congo, Rep.	2005	Lower middle income	1.17436	1810.59	63.11	36.89
Congo, Rep.	2006	Lower middle income	1.25296	2116.87	69.42	30.58
Congo, Rep.	2007	Lower middle income	1.04913	2219.91	60.34	39.66
Congo, Rep.	2008	Lower middle income	1.06626	2848.65	56.86	43.14
Congo, Rep.	2009	Lower middle income	1.13655	2283.95	56.03	43.97
Congo, Rep.	2010	Lower middle income	1.22206	2962.76	54.8	45.2
Congo, Rep.	2011	Lower middle income	1.17446	3415.06	64.62	35.38
Congo, Rep.	2012	Lower middle income	1.11616	3753.86	65.3	34.7
Congo, Rep.	2013	Lower middle income	1.10015	3719.65	62.51	37.49
Congo, Rep.	2014	Lower middle income	1.04656	3623.81	62.27	37.73
Congo, Rep.	2015	Lower middle income	1.11662	2455.35	64.15	35.85
Congo, Rep.	2016	Lower middle income	1.05992	2107.5	67.63	32.37
Congo, Rep.	2017	Lower middle income	1.01776	2227.72	69.75	30.25
Congo, Rep.	2018	Lower middle income	1.14259	2715.24	70.51	29.49
Congo, Rep.	2019	Lower middle income	1.25766	2508.94	69.97	30.03
Congo, Rep.	2020	Lower middle income	1.25459	2011.27	71.88	28.12
Costa Rica	1995	Upper middle income	1.34621	3240.71	35.01	64.99
Costa Rica	1996	Upper middle income	1.23813	3194.11	36.6	63.4
Costa Rica	1997	Upper middle income	1.20176	3373.41	33.58	66.42
Costa Rica	1998	Upper middle income	1.31242	3580.93	28.89	71.11
Costa Rica	1999	Upper middle income	1.2903	3653.75	29.89	70.11
Costa Rica	2000	Upper middle income	1.24317	3773.03	32.95	67.05
Costa Rica	2001	Upper middle income	1.33787	3941.6	32.1	67.9
Costa Rica	2002	Upper middle income	1.33973	4021.43	32.54	67.46
Costa Rica	2003	Upper middle income	1.38444	4123.51	33.3	66.7
Costa Rica	2004	Upper middle income	1.39757	4376.08	39.16	60.84
Costa Rica	2005	Upper middle income	1.45368	4643.46	41.73	58.27
Costa Rica	2006	Upper middle income	1.49766	5188.36	42.4	57.6
Costa Rica	2007	Upper middle income	1.71227	6055.09	41.18	58.82
Costa Rica	2008	Upper middle income	1.66935	6841.91	40.7	59.3
Costa Rica	2009	Upper middle income	1.57754	6737.86	40.72	59.28
Costa Rica	2010	Upper middle income	1.53724	8147.24	40.39	59.61
Costa Rica	2011	Upper middle income	1.5878	9137.46	38.02	61.98
Costa Rica	2012	Upper middle income	1.57216	9971.65	38.06	61.94
Costa Rica	2013	Upper middle income	1.62343	10633.3	37.8	62.2
Costa Rica	2014	Upper middle income	1.61681	10737.7	37.62	62.38
Costa Rica	2015	Upper middle income	1.53984	11530	38.33	61.67
Costa Rica	2016	Upper middle income	1.61953	11899.8	34.11	65.89
Costa Rica	2017	Upper middle income	1.63672	12118.1	33.33	66.67
Costa Rica	2018	Upper middle income	1.62012	12383.1	33.13	66.87
Costa Rica	2019	Upper middle income	1.56482	12669.3	33.42	66.58
Costa Rica	2020	Upper middle income	1.36	12179.3	36.43	63.57
Cote d'Ivoire	1995	Lower middle income	0.235326	769.256	74.89	25.11
Cote d'Ivoire	1996	Lower middle income	0.273689	1220.12	74.04	25.96
Cote d'Ivoire	1997	Lower middle income	0.324255	1176.85	72.14	27.86
Cote d'Ivoire	1998	Lower middle income	0.314629	1237.13	73.45	26.55
Cote d'Ivoire	1999	Lower middle income	0.417928	1154.48	61.93	38.07
Cote d'Ivoire	2000	Lower middle income	0.386281	986.777	63.72	36.28
Cote d'Ivoire	2001	Lower middle income	0.37658	974.78	64.73	35.27
Cote d'Ivoire	2002	Lower middle income	0.38673	1020.95	65.32	34.68
Cote d'Ivoire	2003	Lower middle income	0.292971	1173.06	70.32	29.68
Cote d'Ivoire	2004	Lower middle income	0.294749	1267.76	75.4	24.6
Cote d'Ivoire	2005	Lower middle income	0.309775	1267.09	77.92	22.08
Cote d'Ivoire	2006	Lower middle income	0.293837	1303.56	74.79	25.21
Cote d'Ivoire	2007	Lower middle income	0.285492	1451.23	76.33	23.67
Cote d'Ivoire	2008	Lower middle income	0.319826	1683.34	74.21	25.79
Cote d'Ivoire	2009	Lower middle income	0.291676	1638.8	73.71	26.29
Cote d'Ivoire	2010	Lower middle income	0.300691	1654.18	75.42	24.58
Cote d'Ivoire	2011	Lower middle income	0.283742	1701.7	79.11	20.89
Cote d'Ivoire	2012	Lower middle income	0.365172	1649.3	74.9	25.1
Cote d'Ivoire	2013	Lower middle income	0.386857	1903.05	72.16	27.84
Cote d'Ivoire	2014	Lower middle income	0.399943	2124.02	71.91	28.09
Cote d'Ivoire	2015	Lower middle income	0.415553	1941.58	64.51	35.49
Cote d'Ivoire	2016	Lower middle income	0.396203	1999.2	64.04	35.96
Cote d'Ivoire	2017	Lower middle income	0.425137	2113.34	62.54	37.46
Cote d'Ivoire	2018	Lower middle income	0.39989	2295.54	62.98	37.02
Cote d'Ivoire	2019	Lower middle income	0.414528	2290.79	62.41	37.59
Cote d'Ivoire	2020	Lower middle income	0.406347	2349.07	63.34	36.66
Cuba	1995	Upper middle income	2.121	2784.9	41.26	58.74
Cuba	1996	Upper middle income	2.29894	2281.98	41.43	58.57
Cuba	1997	Upper middle income	2.49572	2306.38	36.8	63.2
Cuba	1998	Upper middle income	2.45723	2332.51	34.81	65.19
Cuba	1999	Upper middle income	2.5292	2562.27	33.71	66.29
Cuba	2000	Upper middle income	2.553	2752.2	34.43	65.57
Cuba	2001	Upper middle income	2.46564	2844.24	34.05	65.95
Cuba	2002	Upper middle income	2.36557	3007.19	34.8	65.2
Cuba	2003	Upper middle income	2.28843	3205.69	33.56	66.44
Cuba	2004	Upper middle income	2.25961	3403.3	33.77	66.23
Cuba	2005	Upper middle income	2.34018	3791.87	26.31	73.69
Cuba	2006	Upper middle income	2.37822	4336.87	21.96	78.04
Cuba	2007	Upper middle income	2.45588	4814.85	18.59	81.41
Cuba	2008	Upper middle income	2.37191	4992.82	18.73	81.27
Cuba	2009	Upper middle income	2.39113	5094.44	18.97	81.03
Cuba	2010	Upper middle income	2.48972	5275.53	15.61	84.39
Cuba	2011	Upper middle income	2.44154	6106.01	19.2	80.8
Cuba	2012	Upper middle income	2.53693	6467.34	19.38	80.62
Cuba	2013	Upper middle income	2.54997	6814.24	18.24	81.76
Cuba	2014	Upper middle income	2.35413	7117.54	23.16	76.84
Cuba	2015	Upper middle income	2.57584	7683.74	21.15	78.85
Cuba	2016	Upper middle income	2.39608	8055.93	19.2	80.8
Cuba	2017	Upper middle income	2.31478	8543.33	22	78
Cuba	2018	Upper middle income	2.3547	8831.91	23.99	76.01
Cuba	2019	Upper middle income	2.15774	9139.38	23.14	76.86
Cuba	2020	Upper middle income	2.15277	9499.57	23.93	76.07
Cyprus	1995	High income	6.78093	15261.4	3.33	96.67
Cyprus	1996	High income	7.05783	15139.2	3.33	96.67
Cyprus	1997	High income	7.02519	14234.2	3.27	96.73
Cyprus	1998	High income	7.22673	15092.8	3.24	96.76
Cyprus	1999	High income	7.37559	15287.9	3.2	96.8
Cyprus	2000	High income	7.51679	14388.3	3.08	96.92
Cyprus	2001	High income	7.24698	14821.4	3.03	96.97
Cyprus	2002	High income	7.29846	16093.2	3.16	96.84
Cyprus	2003	High income	7.83136	20252.2	3.24	96.76
Cyprus	2004	High income	7.63613	23792.6	3.29	96.71
Cyprus	2005	High income	7.61845	24959.3	3.34	96.66
Cyprus	2006	High income	7.57922	26729.3	3.5	96.5
Cyprus	2007	High income	7.73564	31244.9	4.32	95.68
Cyprus	2008	High income	7.77259	35397.4	5.45	94.55
Cyprus	2009	High income	7.44941	32109.2	6.29	93.71
Cyprus	2010	High income	6.99168	31023.3	6.5	93.5
Cyprus	2011	High income	6.66727	32395.8	7.6	92.4
Cyprus	2012	High income	6.13788	28910.7	8.6	91.4
Cyprus	2013	High income	5.50803	27727.5	9.73	90.27
Cyprus	2014	High income	5.78745	27162.3	9.49	90.51
Cyprus	2015	High income	5.77109	23408.4	10.41	89.59
Cyprus	2016	High income	6.02664	24605.3	10.27	89.73
Cyprus	2017	High income	6.09107	26608.7	10.94	89.06
Cyprus	2018	High income	5.90615	29335	12.02	87.98
Cyprus	2019	High income	5.85188	29420	11.97	88.03
Cyprus	2020	High income	5.472	28281.4	15.02	84.98
Czechia	1995	High income	12.0573	5824.12	5.3	94.7
Czechia	1996	High income	12.4557	6532.84	5.24	94.76
Czechia	1997	High income	12.2287	6034.49	5.65	94.35
Czechia	1998	High income	11.6342	6489.7	5.97	94.03
Czechia	1999	High income	10.9258	6337.42	6.48	93.52
Czechia	2000	High income	12.1615	6029.04	5.94	94.06
Czechia	2001	High income	12.1705	6637.04	6.29	93.71
Czechia	2002	High income	11.7888	8060.87	7.28	92.72
Czechia	2003	High income	12.1025	9818.57	6.72	93.28
Czechia	2004	High income	12.1393	11749.9	7.13	92.87
Czechia	2005	High income	11.9372	13430.7	7.53	92.47
Czechia	2006	High income	11.9694	15261.8	7.88	92.12
Czechia	2007	High income	12.0822	18466.5	8.32	91.68
Czechia	2008	High income	11.4321	22804.6	8.99	91.01
Czechia	2009	High income	10.8432	19861.7	10.25	89.75
Czechia	2010	High income	10.8997	19960.1	10.95	89.05
Czechia	2011	High income	10.5963	21871.3	12.16	87.84
Czechia	2012	High income	10.2105	19870.8	12.8	87.2
Czechia	2013	High income	9.78768	20133.2	13.95	86.05
Czechia	2014	High income	9.49713	19890.9	14.85	85.15
Czechia	2015	High income	9.59292	17829.7	14.84	85.16
Czechia	2016	High income	9.74775	18575.2	14.77	85.23
Czechia	2017	High income	9.77399	20636.2	14.46	85.54
Czechia	2018	High income	9.66463	23424.5	14.72	85.28
Czechia	2019	High income	9.15612	23664.8	15.88	84.12
Czechia	2020	High income	8.30402	22992.9	16.97	83.03
Denmark	1995	High income	11.4722	35351.4	7.51	92.49
Denmark	1996	High income	13.9415	35650.7	7.26	92.74
Denmark	1997	High income	12.0374	32835.9	8.1	91.9
Denmark	1998	High income	11.2571	33368.1	8.51	91.49
Denmark	1999	High income	10.6596	33440.8	9.06	90.94
Denmark	2000	High income	9.85127	30743.5	10.73	89.27
Denmark	2001	High income	10.1227	30751.7	11.12	88.88
Denmark	2002	High income	10.015	33228.7	11.86	88.14
Denmark	2003	High income	10.9884	40458.8	12.72	87.28
Denmark	2004	High income	9.94123	46511.6	14.44	85.56
Denmark	2005	High income	9.26331	48799.8	16.12	83.88
Denmark	2006	High income	10.6918	52027	15.26	84.74
Denmark	2007	High income	9.77973	58487.1	17.69	82.31
Denmark	2008	High income	9.12471	64322.1	18.54	81.46
Denmark	2009	High income	8.67876	58163.3	19.33	80.67
Denmark	2010	High income	8.67476	58041.4	21.2	78.8
Denmark	2011	High income	7.73673	61753.6	23.83	76.17
Denmark	2012	High income	6.83461	58507.5	26.93	73.07
Denmark	2013	High income	7.11686	61191.2	27.05	72.95
Denmark	2014	High income	6.34715	62549	30.19	69.81
Denmark	2015	High income	5.93032	53254.9	32.53	67.47
Denmark	2016	High income	6.16973	54664	31.95	68.05
Denmark	2017	High income	5.75613	57610.1	35.02	64.98
Denmark	2018	High income	5.71891	61591.9	34.56	65.44
Denmark	2019	High income	5.10739	59593	37.29	62.71
Denmark	2020	High income	4.69124	60836.6	39.7	60.3
Djibouti	1995	Lower middle income	0.501573	790.516	32.22	67.78
Djibouti	1996	Lower middle income	0.459165	766.316	33.97	66.03
Djibouti	1997	Lower middle income	0.496866	752.749	32.04	67.96
Djibouti	1998	Lower middle income	0.566684	740.039	29.6	70.4
Djibouti	1999	Lower middle income	0.546728	745.207	29.58	70.42
Djibouti	2000	Lower middle income	0.503212	742.866	31.44	68.56
Djibouti	2001	Lower middle income	0.491842	747.779	31.68	68.32
Djibouti	2002	Lower middle income	0.506381	749.082	32.44	67.56
Djibouti	2003	Lower middle income	0.513882	771.374	32.88	67.12
Djibouti	2004	Lower middle income	0.483643	813.898	33.62	66.38
Djibouti	2005	Lower middle income	0.516693	852.89	33.09	66.91
Djibouti	2006	Lower middle income	0.510776	907.818	33.01	66.99
Djibouti	2007	Lower middle income	0.543461	980.031	32.52	67.48
Djibouti	2008	Lower middle income	0.537215	1131.64	33.14	66.86
Djibouti	2009	Lower middle income	0.516589	1164.25	34.38	65.62
Djibouti	2010	Lower middle income	0.564731	1227.82	32.54	67.46
Djibouti	2011	Lower middle income	0.506933	1322.73	34.62	65.38
Djibouti	2012	Lower middle income	0.516192	1418.46	34.09	65.91
Djibouti	2013	Lower middle income	0.575033	2102.2	34.42	65.58
Djibouti	2014	Lower middle income	0.406607	2239.11	30.91	69.09
Djibouti	2015	Lower middle income	0.443772	2409.31	28.24	71.76
Djibouti	2016	Lower middle income	0.38648	2545.74	25.06	74.94
Djibouti	2017	Lower middle income	0.387798	2655.73	24.35	75.65
Djibouti	2018	Lower middle income	0.392453	2755.84	26.28	73.72
Djibouti	2019	Lower middle income	0.398764	2876.04	26.99	73.01
Djibouti	2020	Lower middle income	0.392329	2921.74	31.91	68.09
Dominica	1995	Upper middle income	1.20085	3967.03	15.65	84.35
Dominica	1996	Upper middle income	1.00772	4225.85	20.85	79.15
Dominica	1997	Upper middle income	1.31874	4385.99	15.52	84.48
Dominica	1998	Upper middle income	1.34759	4676.83	15.01	84.99
Dominica	1999	Upper middle income	1.48913	4829.24	14.08	85.92
Dominica	2000	Upper middle income	1.83332	4879.15	11.06	88.94
Dominica	2001	Upper middle income	2.041	4991.76	9.41	90.59
Dominica	2002	Upper middle income	1.54698	4881.14	13.6	86.4
Dominica	2003	Upper middle income	1.77523	5016.09	10.56	89.44
Dominica	2004	Upper middle income	2.1043	5354.8	11.4	88.6
Dominica	2005	Upper middle income	2.16093	5304.13	10.02	89.98
Dominica	2006	Upper middle income	2.25917	5677.05	9.82	90.18
Dominica	2007	Upper middle income	2.38459	6126.85	7.75	92.25
Dominica	2008	Upper middle income	2.40906	6661.47	7.96	92.04
Dominica	2009	Upper middle income	2.38126	7109.98	7.48	92.52
Dominica	2010	Upper middle income	2.50891	7182.4	10.28	89.72
Dominica	2011	Upper middle income	2.21262	7288.5	13.8	86.2
Dominica	2012	Upper middle income	2.42422	7054.88	11.33	88.67
Dominica	2013	Upper middle income	2.49059	7240.68	11.41	88.59
Dominica	2014	Upper middle income	2.59474	7502.12	9.86	90.14
Dominica	2015	Upper middle income	2.58403	7724.04	8.68	91.32
Dominica	2016	Upper middle income	2.60435	8223.04	10.74	89.26
Dominica	2017	Upper middle income	2.35217	7408.09	9.67	90.33
Dominica	2018	Upper middle income	2.33399	7833.2	8.17	91.83
Dominica	2019	Upper middle income	2.43742	8561.59	7.91	92.09
Dominica	2020	Upper middle income	2.26127	7003.47	8.31	91.69
Dominican Republic	1995	Upper middle income	1.50509	2114.09	22.34	77.66
Dominican Republic	1996	Upper middle income	1.58862	2276.7	20.31	79.69
Dominican Republic	1997	Upper middle income	1.77947	2456.11	18.25	81.75
Dominican Republic	1998	Upper middle income	2.00626	2616.75	20.43	79.57
Dominican Republic	1999	Upper middle income	2.11547	2631.74	19.9	80.1
Dominican Republic	2000	Upper middle income	2.18605	2845.85	19.11	80.89
Dominican Republic	2001	Upper middle income	2.18983	2953.25	18.89	81.11
Dominican Republic	2002	Upper middle income	2.37452	3085.52	17.94	82.06
Dominican Republic	2003	Upper middle income	2.09927	2399.5	18.94	81.06
Dominican Republic	2004	Upper middle income	1.91109	2468.44	20.67	79.33
Dominican Republic	2005	Upper middle income	2.03942	3903.82	19.44	80.56
Dominican Republic	2006	Upper middle income	2.1939	4080.05	17.98	82.02
Dominican Republic	2007	Upper middle income	2.19383	4676.08	17.89	82.11
Dominican Republic	2008	Upper middle income	2.16123	5053.33	17.68	82.32
Dominican Republic	2009	Upper middle income	2.03742	5002.15	17.34	82.66
Dominican Republic	2010	Upper middle income	2.11552	5509.57	16.91	83.09
Dominican Republic	2011	Upper middle income	2.11172	5859.38	16.75	83.25
Dominican Republic	2012	Upper middle income	2.16147	6049.47	16.48	83.52
Dominican Republic	2013	Upper middle income	2.09581	6171.3	16.55	83.45
Dominican Republic	2014	Upper middle income	2.08621	6533.67	17.28	82.72
Dominican Republic	2015	Upper middle income	2.26705	6838.94	14.88	85.12
Dominican Republic	2016	Upper middle income	2.3361	7191.07	15.31	84.69
Dominican Republic	2017	Upper middle income	2.21196	7513.5	16.87	83.13
Dominican Republic	2018	Upper middle income	2.35622	7947.16	15.95	84.05
Dominican Republic	2019	Upper middle income	2.36863	8173.34	14.89	85.11
Dominican Republic	2020	Upper middle income	2.08018	7167.91	16.69	83.31
Ecuador	1995	Upper middle income	1.80924	2113.26	20.36	79.64
Ecuador	1996	Upper middle income	2.03798	2142.33	19.29	80.71
Ecuador	1997	Upper middle income	2.08158	2349.22	16.54	83.46
Ecuador	1998	Upper middle income	2.00578	2293.66	18.19	81.81
Ecuador	1999	Upper middle income	1.74141	1582.76	19.58	80.42
Ecuador	2000	Upper middle income	1.74644	1451.53	19.43	80.57
Ecuador	2001	Upper middle income	1.88793	1904.81	17.05	82.95
Ecuador	2002	Upper middle income	1.84936	2184.21	17.1	82.9
Ecuador	2003	Upper middle income	1.85365	2438.34	16.55	83.45
Ecuador	2004	Upper middle income	1.93413	2703.57	16.73	83.27
Ecuador	2005	Upper middle income	2.0494	3014.31	16.16	83.84
Ecuador	2006	Upper middle income	2.15049	3340.84	14.19	85.81
Ecuador	2007	Upper middle income	2.14961	3579.03	15.88	84.12
Ecuador	2008	Upper middle income	2.18586	4260.43	15.32	84.68
Ecuador	2009	Upper middle income	2.34003	4240.7	12.87	87.13
Ecuador	2010	Upper middle income	2.48533	4640.25	11.79	88.21
Ecuador	2011	Upper middle income	2.43452	5202.66	13.15	86.85
Ecuador	2012	Upper middle income	2.39508	5678.46	13.2	86.8
Ecuador	2013	Upper middle income	2.52504	6050.35	11.85	88.15
Ecuador	2014	Upper middle income	2.61945	6374.63	12.18	87.82
Ecuador	2015	Upper middle income	2.5556	6130.59	13.07	86.93
Ecuador	2016	Upper middle income	2.42048	6079.09	14.75	85.25
Ecuador	2017	Upper middle income	2.30876	6246.4	17.05	82.95
Ecuador	2018	Upper middle income	2.36683	6321.35	16.33	83.67
Ecuador	2019	Upper middle income	2.28506	6233.26	17.73	82.27
Ecuador	2020	Upper middle income	1.95758	5645.2	20.1	79.9
Egypt, Arab Rep.	1995	Lower middle income	1.4606	937.543	9.41	90.59
Egypt, Arab Rep.	1996	Lower middle income	1.50903	1031.49	9.03	90.97
Egypt, Arab Rep.	1997	Lower middle income	1.5831	1170.8	8.64	91.36
Egypt, Arab Rep.	1998	Lower middle income	1.62146	1239.35	8.5	91.5
Egypt, Arab Rep.	1999	Lower middle income	1.66698	1297.57	8.78	91.22
Egypt, Arab Rep.	2000	Lower middle income	1.60589	1398.86	8.26	91.74
Egypt, Arab Rep.	2001	Lower middle income	1.73915	1327.1	7.82	92.18
Egypt, Arab Rep.	2002	Lower middle income	1.73995	1144.53	7.35	92.65
Egypt, Arab Rep.	2003	Lower middle income	1.75111	1056.94	7.45	92.55
Egypt, Arab Rep.	2004	Lower middle income	1.86403	1016.25	7.57	92.43
Egypt, Arab Rep.	2005	Lower middle income	2.05143	1133.11	6.48	93.52
Egypt, Arab Rep.	2006	Lower middle income	2.11764	1332.34	6.22	93.78
Egypt, Arab Rep.	2007	Lower middle income	2.23058	1586.47	6.05	93.95
Egypt, Arab Rep.	2008	Lower middle income	2.26532	1941.9	5.88	94.12
Egypt, Arab Rep.	2009	Lower middle income	2.31179	2212.22	5.65	94.35
Egypt, Arab Rep.	2010	Lower middle income	2.29579	2509.77	5.37	94.63
Egypt, Arab Rep.	2011	Lower middle income	2.30681	2645.62	5.43	94.57
Egypt, Arab Rep.	2012	Lower middle income	2.35642	3059.14	5.29	94.71
Egypt, Arab Rep.	2013	Lower middle income	2.29023	3088.89	5.28	94.72
Egypt, Arab Rep.	2014	Lower middle income	2.29225	3196.86	5.38	94.62
Egypt, Arab Rep.	2015	Lower middle income	2.31554	3370.38	5.28	94.72
Egypt, Arab Rep.	2016	Lower middle income	2.35935	3331.61	5.07	94.93
Egypt, Arab Rep.	2017	Lower middle income	2.40242	2439.97	4.93	95.07
Egypt, Arab Rep.	2018	Lower middle income	2.29402	2531.2	5.03	94.97
Egypt, Arab Rep.	2019	Lower middle income	2.06316	3017.26	6.23	93.77
Egypt, Arab Rep.	2020	Lower middle income	1.96112	3571.56	6.51	93.49
El Salvador	1995	Upper middle income	0.863123	1552.13	54.71	45.29
El Salvador	1996	Upper middle income	0.757253	1653.63	56.93	43.07
El Salvador	1997	Upper middle income	0.910411	1749.5	53.01	46.99
El Salvador	1998	Upper middle income	0.962807	1858.37	51.72	48.28
El Salvador	1999	Upper middle income	0.946344	1904.87	51.03	48.97
El Salvador	2000	Upper middle income	0.94514	1977.84	33.51	66.49
El Salvador	2001	Upper middle income	0.980045	2051.16	33.11	66.89
El Salvador	2002	Upper middle income	0.987361	2106.74	34.02	65.98
El Salvador	2003	Upper middle income	1.0802	2197.48	33.85	66.15
El Salvador	2004	Upper middle income	1.10623	2273.96	33.33	66.67
El Salvador	2005	Upper middle income	1.13225	2434.32	34.08	65.92
El Salvador	2006	Upper middle income	1.19895	2651.43	34.76	65.24
El Salvador	2007	Upper middle income	1.26222	2814.59	28.24	71.76
El Salvador	2008	Upper middle income	1.13871	2964.17	31.5	68.5
El Salvador	2009	Upper middle income	1.09614	2889.69	32.2	67.8
El Salvador	2010	Upper middle income	1.06954	3017.31	32.62	67.38
El Salvador	2011	Upper middle income	1.1045	3304.97	29.52	70.48
El Salvador	2012	Upper middle income	1.09906	3471.05	30.27	69.73
El Salvador	2013	Upper middle income	1.04368	3555.16	27.54	72.46
El Salvador	2014	Upper middle income	1.06163	3638.52	23.95	76.05
El Salvador	2015	Upper middle income	1.12302	3761.51	21.03	78.97
El Salvador	2016	Upper middle income	1.13992	3870.31	20.71	79.29
El Salvador	2017	Upper middle income	1.01249	3986.05	24.99	75.01
El Salvador	2018	Upper middle income	1.09059	4145.86	23.21	76.79
El Salvador	2019	Upper middle income	1.25994	4280.29	19.38	80.62
El Salvador	2020	Upper middle income	1.01328	3961.73	23.7	76.3
Equatorial Guinea	1995	Upper middle income	1.99201	252.975	78.67	21.33
Equatorial Guinea	1996	Upper middle income	2.10257	399.028	73.48	26.52
Equatorial Guinea	1997	Upper middle income	2.78729	730.449	63.59	36.41
Equatorial Guinea	1998	Upper middle income	3.25836	588.642	58.2	41.8
Equatorial Guinea	1999	Upper middle income	5.04863	948.23	54.57	45.43
Equatorial Guinea	2000	Upper middle income	2.89397	1527.06	45.85	54.15
Equatorial Guinea	2001	Upper middle income	4.02158	2031.42	46.12	53.88
Equatorial Guinea	2002	Upper middle income	3.37283	2395.85	31.31	68.69
Equatorial Guinea	2003	Upper middle income	3.53978	3146.52	29.49	70.51
Equatorial Guinea	2004	Upper middle income	6.67703	5337.61	7.2	92.8
Equatorial Guinea	2005	Upper middle income	6.48749	9502.86	7.1	92.9
Equatorial Guinea	2006	Upper middle income	6.16776	11140.2	6.99	93.01
Equatorial Guinea	2007	Upper middle income	6.66748	13776.9	8.49	91.51
Equatorial Guinea	2008	Upper middle income	5.8455	19849.7	7.23	92.77
Equatorial Guinea	2009	Upper middle income	5.81219	14398.8	9.24	90.76
Equatorial Guinea	2010	Upper middle income	5.52551	14905.5	5.74	94.26
Equatorial Guinea	2011	Upper middle income	5.31991	18659.4	5.58	94.42
Equatorial Guinea	2012	Upper middle income	4.91683	18756.4	4.42	95.58
Equatorial Guinea	2013	Upper middle income	4.81534	17644.6	3.68	96.32
Equatorial Guinea	2014	Upper middle income	4.59132	16804.9	4.88	95.12
Equatorial Guinea	2015	Upper middle income	4.07892	9788.98	5.54	94.46
Equatorial Guinea	2016	Upper middle income	4.16755	8035.31	4.78	95.22
Equatorial Guinea	2017	Upper middle income	3.70119	8410.4	4.24	95.76
Equatorial Guinea	2018	Upper middle income	3.3743	8719.19	5.91	94.09
Equatorial Guinea	2019	Upper middle income	3.13999	7317.39	8.12	91.88
Equatorial Guinea	2020	Upper middle income	2.72573	6198.94	6.97	93.03
Eswatini	1995	Lower middle income	1.4818	1781.71	54.65	45.35
Eswatini	1996	Lower middle income	1.16168	1646.22	63	37
Eswatini	1997	Lower middle income	1.16065	1732.77	54.96	45.04
Eswatini	1998	Lower middle income	1.16599	1568.82	56.79	43.21
Eswatini	1999	Lower middle income	1.23501	1519.97	56.02	43.98
Eswatini	2000	Lower middle income	1.05833	1686.66	59.39	40.61
Eswatini	2001	Lower middle income	1.06184	1481.16	61.24	38.76
Eswatini	2002	Lower middle income	1.02283	1362.97	63.65	36.35
Eswatini	2003	Lower middle income	0.941162	2075.56	65.6	34.4
Eswatini	2004	Lower middle income	0.924783	2599.15	65.64	34.36
Eswatini	2005	Lower middle income	0.916609	2964.97	66.56	33.44
Eswatini	2006	Lower middle income	0.919428	3053.93	71.42	28.58
Eswatini	2007	Lower middle income	0.945196	3200.51	71.35	28.65
Eswatini	2008	Lower middle income	0.922679	3022.46	72.68	27.32
Eswatini	2009	Lower middle income	0.951971	3270.14	70.83	29.17
Eswatini	2010	Lower middle income	0.772056	4035.53	72.39	27.61
Eswatini	2011	Lower middle income	0.737219	4360.96	72.52	27.48
Eswatini	2012	Lower middle income	0.725453	4396.58	71.41	28.59
Eswatini	2013	Lower middle income	0.855749	4111.13	69.7	30.3
Eswatini	2014	Lower middle income	0.868133	3928.52	71.67	28.33
Eswatini	2015	Lower middle income	0.895906	3583.31	71.68	28.32
Eswatini	2016	Lower middle income	0.976785	3339.99	69.61	30.39
Eswatini	2017	Lower middle income	0.960404	3824.05	65.35	34.65
Eswatini	2018	Lower middle income	0.952924	4021.45	65.72	34.28
Eswatini	2019	Lower middle income	0.999903	3818.54	65.47	34.53
Eswatini	2020	Lower middle income	0.972088	3372.9	66.01	33.99
Ethiopia	1995	Low income	0.0447957	133.341	96.28	3.72
Ethiopia	1996	Low income	0.0483675	144.032	95.99	4.01
Ethiopia	1997	Low income	0.0499465	140.27	95.85	4.15
Ethiopia	1998	Low income	0.051121	123.83	95.72	4.28
Ethiopia	1999	Low income	0.0488125	118.333	95.81	4.19
Ethiopia	2000	Low income	0.0530643	122.962	95.55	4.45
Ethiopia	2001	Low income	0.0637695	119.262	94.6	5.4
Ethiopia	2002	Low income	0.064321	110.461	94.53	5.47
Ethiopia	2003	Low income	0.0686412	117.86	94.23	5.77
Ethiopia	2004	Low income	0.0708383	134.542	94.13	5.87
Ethiopia	2005	Low income	0.0651801	160.077	94.73	5.27
Ethiopia	2006	Low income	0.0678219	191.751	94.54	5.46
Ethiopia	2007	Low income	0.072729	240.348	94.16	5.84
Ethiopia	2008	Low income	0.0769076	320.861	94.09	5.91
Ethiopia	2009	Low income	0.0753208	373.894	94.18	5.82
Ethiopia	2010	Low income	0.0725388	335.438	94.11	5.89
Ethiopia	2011	Low income	0.0822443	348.001	93.55	6.45
Ethiopia	2012	Low income	0.0906181	458.551	93.24	6.76
Ethiopia	2013	Low income	0.104968	490.792	92.42	7.58
Ethiopia	2014	Low income	0.12522	557.534	91.16	8.84
Ethiopia	2015	Low income	0.127316	630.313	91.46	8.54
Ethiopia	2016	Low income	0.144807	705.618	90.37	9.63
Ethiopia	2017	Low income	0.14679	755.753	90.2	9.8
Ethiopia	2018	Low income	0.15323	758.298	89.73	10.27
Ethiopia	2019	Low income	0.155169	840.45	89.5	10.5
Ethiopia	2020	Low income	0.154432	918.653	89.52	10.48
Fiji	1995	Upper middle income	0.948784	2486.98	58.38	41.62
Fiji	1996	Upper middle income	1.01514	2672.44	57.28	42.72
Fiji	1997	Upper middle income	0.976805	2597.93	51.63	48.37
Fiji	1998	Upper middle income	0.9414	2031.03	45.39	54.61
Fiji	1999	Upper middle income	0.954942	2351.72	54.22	45.78
Fiji	2000	Upper middle income	1.00489	2015.86	50.06	49.94
Fiji	2001	Upper middle income	1.23663	1964.13	40.44	59.56
Fiji	2002	Upper middle income	1.0319	2157.08	48.98	51.02
Fiji	2003	Upper middle income	1.20761	2680.27	40.83	59.17
Fiji	2004	Upper middle income	1.52257	3124.61	35.72	64.28
Fiji	2005	Upper middle income	1.22422	3406.48	40.02	59.98
Fiji	2006	Upper middle income	1.35888	3483.6	39.07	60.93
Fiji	2007	Upper middle income	1.26739	3793.1	36.04	63.96
Fiji	2008	Upper middle income	0.962831	3928.92	42.13	57.87
Fiji	2009	Upper middle income	0.850582	3184.69	41.62	58.38
Fiji	2010	Upper middle income	1.2443	3469.15	27.95	72.05
Fiji	2011	Upper middle income	1.16232	4160.72	33.38	66.62
Fiji	2012	Upper middle income	1.09049	4359.79	33.26	66.74
Fiji	2013	Upper middle income	1.16799	4586.96	32.81	67.19
Fiji	2014	Upper middle income	1.32553	5305.06	33.17	66.83
Fiji	2015	Upper middle income	1.37789	5105.19	32.74	67.26
Fiji	2016	Upper middle income	1.30514	5368.43	27.68	72.32
Fiji	2017	Upper middle income	1.44839	5825.2	28.55	71.45
Fiji	2018	Upper middle income	1.50947	6073.39	25.8	74.2
Fiji	2019	Upper middle income	1.51721	5927.72	26.48	73.52
Fiji	2020	Upper middle income	1.1171	4815.69	31.79	68.21
Finland	1995	High income	10.9818	26271.6	27.27	72.73
Finland	1996	High income	12.2107	25783.5	26.87	73.13
Finland	1997	High income	11.7949	24691.9	28.83	71.17
Finland	1998	High income	11.112	26009.3	30.5	69.5
Finland	1999	High income	10.9399	26186.2	30.24	69.76
Finland	2000	High income	10.6444	24345.9	31.68	68.32
Finland	2001	High income	11.7749	24967.8	29.25	70.75
Finland	2002	High income	12.1985	26997.8	29.52	70.48
Finland	2003	High income	13.7556	32927.7	28.35	71.65
Finland	2004	High income	12.9458	37772.2	31.1	68.9
Finland	2005	High income	10.5717	39054.9	31.52	68.48
Finland	2006	High income	12.7272	41222.6	31.25	68.75
Finland	2007	High income	12.3097	48476.4	31.8	68.2
Finland	2008	High income	10.6636	53772.8	34.61	65.39
Finland	2009	High income	10.1484	47481.5	32.46	67.54
Finland	2010	High income	11.6581	46505.3	33.43	66.57
Finland	2011	High income	10.2303	51148.9	35.14	64.86
Finland	2012	High income	9.12604	47708.1	38.72	61.28
Finland	2013	High income	9.22809	49892.2	38.52	61.48
Finland	2014	High income	8.45218	50327.2	41.25	58.75
Finland	2015	High income	7.8137	42801.9	43.23	56.77
Finland	2016	High income	8.31625	43814	42.4	57.6
Finland	2017	High income	7.80932	46412.1	44.48	55.52
Finland	2018	High income	8.04919	49987.6	44.3	55.7
Finland	2019	High income	7.42304	48629.9	45.6	54.4
Finland	2020	High income	6.57015	49169.7	47.49	52.51
France	1995	High income	5.91638	26889.4	10.81	89.19
France	1996	High income	6.15765	26870.3	10.59	89.41
France	1997	High income	5.98867	24226.9	10.07	89.93
France	1998	High income	6.33269	24971.6	9.79	90.21
France	1999	High income	6.19795	24678.4	9.86	90.14
France	2000	High income	6.12652	22416.4	9.32	90.68
France	2001	High income	6.14105	22449.3	9.46	90.54
France	2002	High income	6.00436	24288.3	8.73	91.27
France	2003	High income	6.05296	29627.9	8.91	91.09
France	2004	High income	6.02632	33797.2	8.95	91.05
France	2005	High income	6.02668	34768.2	8.66	91.34
France	2006	High income	5.84239	36470.2	8.52	91.48
France	2007	High income	5.67076	41557.6	9.46	90.54
France	2008	High income	5.56404	45516	10.6	89.4
France	2009	High income	5.31414	41737.8	11.32	88.68
France	2010	High income	5.35041	40676.1	11.99	88.01
France	2011	High income	5.12711	43846.5	10.65	89.35
France	2012	High income	5.15236	40870.9	12.35	87.65
France	2013	High income	5.1279	42602.7	13.44	86.56
France	2014	High income	4.61481	43068.5	13.19	86.81
France	2015	High income	4.67594	36652.9	13.34	86.66
France	2016	High income	4.70348	37062.5	14.25	85.75
France	2017	High income	4.74792	38781	14.12	85.88
France	2018	High income	4.57052	41557.9	15.21	84.79
France	2019	High income	4.46016	40494.9	15.53	84.47
France	2020	High income	3.95368	39179.7	16.87	83.13
Gabon	1995	Upper middle income	4.64457	4419.79	71.95	28.05
Gabon	1996	Upper middle income	5.04611	4948.75	71.49	28.51
Gabon	1997	Upper middle income	4.71682	4514.99	69.98	30.02
Gabon	1998	Upper middle income	5.28114	3705.82	69.67	30.33
Gabon	1999	Upper middle income	4.85821	3758.16	71.35	28.65
Gabon	2000	Upper middle income	4.77636	3991.16	72.78	27.22
Gabon	2001	Upper middle income	4.76488	3844.56	72.42	27.58
Gabon	2002	Upper middle income	4.43871	3976.65	79.82	20.18
Gabon	2003	Upper middle income	4.66948	4724.25	83.63	16.37
Gabon	2004	Upper middle income	4.29825	5483.14	85.78	14.22
Gabon	2005	Upper middle income	4.15421	6570.96	85.25	14.75
Gabon	2006	Upper middle income	3.61862	6873.45	86.16	13.84
Gabon	2007	Upper middle income	3.18828	8036.92	87.35	12.65
Gabon	2008	Upper middle income	3.2954	9732.23	87.32	12.68
Gabon	2009	Upper middle income	3.14935	7325.91	87.94	12.06
Gabon	2010	Upper middle income	3.36747	8399.6	85.83	14.17
Gabon	2011	Upper middle income	3.25932	10273.8	79.7	20.3
Gabon	2012	Upper middle income	3.05001	9348.51	75.48	24.52
Gabon	2013	Upper middle income	3.04394	9250.08	82.18	17.82
Gabon	2014	Upper middle income	3.03126	9255.37	81.29	18.71
Gabon	2015	Upper middle income	3.01491	7090.45	81.94	18.06
Gabon	2016	Upper middle income	3.05996	6722.2	80.94	19.06
Gabon	2017	Upper middle income	2.49727	6975.7	90.1	9.9
Gabon	2018	Upper middle income	2.33594	7694.91	90.08	9.92
Gabon	2019	Upper middle income	2.35176	7523.86	89.78	10.22
Gabon	2020	Upper middle income	2.33327	6680.08	90.12	9.88
Gambia, The	1995	Low income	0.174616	632.771	60.15	39.85
Gambia, The	1996	Low income	0.171922	663.169	59.65	40.35
Gambia, The	1997	Low income	0.174108	610.199	58.74	41.26
Gambia, The	1998	Low income	0.18058	619.593	57.47	42.53
Gambia, The	1999	Low income	0.186108	583.405	56.32	43.68
Gambia, The	2000	Low income	0.170291	544.621	62.86	37.14
Gambia, The	2001	Low income	0.208591	464.64	59.61	40.39
Gambia, The	2002	Low income	0.194584	379.862	60.97	39.03
Gambia, The	2003	Low income	0.189113	310.957	62.41	37.59
Gambia, The	2004	Low income	0.195134	596.629	61.25	38.75
Gambia, The	2005	Low income	0.19845	618.96	61.71	38.29
Gambia, The	2006	Low income	0.208731	615.974	60.21	39.79
Gambia, The	2007	Low income	0.231743	725.092	57.27	42.73
Gambia, The	2008	Low income	0.23493	857.858	56.28	43.72
Gambia, The	2009	Low income	0.258184	772.125	53.91	46.09
Gambia, The	2010	Low income	0.224129	796.632	56.6	43.4
Gambia, The	2011	Low income	0.22365	705.477	56.24	43.76
Gambia, The	2012	Low income	0.219746	686.558	56.95	43.05
Gambia, The	2013	Low income	0.202648	647.386	59.33	40.67
Gambia, The	2014	Low income	0.231519	561.65	53.17	46.83
Gambia, The	2015	Low income	0.260038	611.671	48.95	51.05
Gambia, The	2016	Low income	0.255998	640.676	48.62	51.38
Gambia, The	2017	Low income	0.252942	632.001	48.02	51.98
Gambia, The	2018	Low income	0.244507	683.325	48.09	51.91
Gambia, The	2019	Low income	0.2419	722.875	47.32	52.68
Gambia, The	2020	Low income	0.23753	704.03	49.74	50.26
Georgia	1995	Upper middle income	1.75565	578.345	46.4	53.6
Georgia	1996	Upper middle income	1.41668	689.059	42.75	57.25
Georgia	1997	Upper middle income	1.26874	807.032	44.36	55.64
Georgia	1998	Upper middle income	1.17597	851.516	47.53	52.47
Georgia	1999	Upper middle income	1.0878	673.538	49.66	50.34
Georgia	2000	Upper middle income	1.17063	749.909	47.25	52.75
Georgia	2001	Upper middle income	0.875903	801.984	53.15	46.85
Georgia	2002	Upper middle income	0.743594	853.526	56.76	43.24
Georgia	2003	Upper middle income	0.79894	1010.03	55.33	44.67
Georgia	2004	Upper middle income	0.858876	1305.05	54.53	45.47
Georgia	2005	Upper middle income	1.08729	1642.78	41.48	58.52
Georgia	2006	Upper middle income	1.21157	1996.02	37.22	62.78
Georgia	2007	Upper middle income	1.45761	2635.37	36.22	63.78
Georgia	2008	Upper middle income	1.25734	3324.75	36.3	63.7
Georgia	2009	Upper middle income	1.47448	2822.69	36.72	63.28
Georgia	2010	Upper middle income	1.40547	3233.22	39.15	60.85
Georgia	2011	Upper middle income	1.73616	4021.76	31.53	68.47
Georgia	2012	Upper middle income	1.929	4421.93	28.69	71.31
Georgia	2013	Upper middle income	2.15834	4623.88	32.41	67.59
Georgia	2014	Upper middle income	2.32671	4739.28	30.69	69.31
Georgia	2015	Upper middle income	2.52314	4014.11	27.54	72.46
Georgia	2016	Upper middle income	2.63275	4062.13	27.18	72.82
Georgia	2017	Upper middle income	2.65748	4356.93	27.52	72.48
Georgia	2018	Upper middle income	2.60971	4722.04	27.37	72.63
Georgia	2019	Upper middle income	2.83579	4696.15	24.69	75.31
Georgia	2020	Upper middle income	2.75471	4255.74	23.45	76.55
Germany	1995	High income	10.7086	31658.3	2.32	97.68
Germany	1996	High income	11.04	30485.9	2.25	97.75
Germany	1997	High income	10.6375	26964	2.82	97.18
Germany	1998	High income	10.5458	27289.1	3.05	96.95
Germany	1999	High income	10.1534	26734.9	3.26	96.74
Germany	2000	High income	10.0994	23694.8	3.7	96.3
Germany	2001	High income	10.2936	23628.3	3.9	96.1
Germany	2002	High income	10.103	25197.3	4.41	95.59
Germany	2003	High income	10.1388	30310.4	5.44	94.56
Germany	2004	High income	9.95045	34106.7	6.34	93.66
Germany	2005	High income	9.72946	34520.2	7.28	92.72
Germany	2006	High income	9.88648	36353.9	8.59	91.41
Germany	2007	High income	9.52762	41640.1	10.47	89.53
Germany	2008	High income	9.61746	45612.7	10.25	89.75
Germany	2009	High income	8.97173	41650.4	10.72	89.28
Germany	2010	High income	9.45339	41572.5	11.61	88.39
Germany	2011	High income	9.299	46705.9	12.54	87.46
Germany	2012	High income	9.45129	43855.9	13.64	86.36
Germany	2013	High income	9.62423	46298.9	13.63	86.37
Germany	2014	High income	9.08853	48023.9	14.02	85.98
Germany	2015	High income	9.08734	41103.3	14.55	85.45
Germany	2016	High income	9.07297	42136.1	14.24	85.76
Germany	2017	High income	8.85834	44652.6	15.22	84.78
Germany	2018	High income	8.53704	47939.3	16.04	83.96
Germany	2019	High income	7.92719	46805.1	17.07	82.93
Germany	2020	High income	7.25522	46749.5	18.6	81.4
Ghana	1995	Lower middle income	0.182604	370.688	79.79	20.21
Ghana	1996	Lower middle income	0.195208	388.533	78.83	21.17
Ghana	1997	Lower middle income	0.197317	377.24	78.34	21.66
Ghana	1998	Lower middle income	0.290611	399.796	73.58	26.42
Ghana	1999	Lower middle income	0.303435	402.471	72.79	27.21
Ghana	2000	Lower middle income	0.251684	253.38	71.62	28.38
Ghana	2001	Lower middle income	0.269589	263.17	69.32	30.68
Ghana	2002	Lower middle income	0.321302	297.047	65.68	34.32
Ghana	2003	Lower middle income	0.299163	357.848	64.47	35.53
Ghana	2004	Lower middle income	0.270459	405.425	62.38	37.62
Ghana	2005	Lower middle income	0.28142	477.601	61.43	38.57
Ghana	2006	Lower middle income	0.337618	904.17	58.56	41.44
Ghana	2007	Lower middle income	0.355086	1047.2	54.53	45.47
Ghana	2008	Lower middle income	0.327504	1178.96	57.34	42.66
Ghana	2009	Lower middle income	0.373548	1044	51.9	48.1
Ghana	2010	Lower middle income	0.405971	1258.96	51.91	48.09
Ghana	2011	Lower middle income	0.412239	1501.06	50.09	49.91
Ghana	2012	Lower middle income	0.479415	1536.62	46.5	53.5
Ghana	2013	Lower middle income	0.504974	2282.41	46.19	53.81
Ghana	2014	Lower middle income	0.474058	1942.92	47.69	52.31
Ghana	2015	Lower middle income	0.496025	1711.27	44.02	55.98
Ghana	2016	Lower middle income	0.492155	1900.4	45.22	54.78
Ghana	2017	Lower middle income	0.50079	1998.72	45.28	54.72
Ghana	2018	Lower middle income	0.543393	2180.03	42.13	57.87
Ghana	2019	Lower middle income	0.572265	2167.93	42.6	57.4
Ghana	2020	Lower middle income	0.602887	2176.58	40.25	59.75
Greece	1995	High income	7.84258	12959.3	8.31	91.69
Greece	1996	High income	7.80048	13749.1	8.21	91.79
Greece	1997	High income	7.85664	13427.8	8	92
Greece	1998	High income	8.12715	13472.1	7.56	92.44
Greece	1999	High income	8.12098	13249.7	8.01	91.99
Greece	2000	High income	8.74165	12072.9	7.82	92.18
Greece	2001	High income	8.894	12549	7.11	92.89
Greece	2002	High income	8.86039	14177.6	7.33	92.67
Greece	2003	High income	9.17057	18518.4	7.6	92.4
Greece	2004	High income	9.11395	21995.5	7.85	92.15
Greece	2005	High income	9.27864	22560.1	8.01	91.99
Greece	2006	High income	9.13788	24821.9	8.51	91.49
Greece	2007	High income	9.44111	28864	8.05	91.95
Greece	2008	High income	9.06364	32128	8.32	91.68
Greece	2009	High income	8.52976	29828.8	9.18	90.82
Greece	2010	High income	7.87481	26716.6	11.38	88.62
Greece	2011	High income	7.6135	25483.9	11.38	88.62
Greece	2012	High income	7.25081	21913	14.17	85.83
Greece	2013	High income	6.61038	21787.8	16.61	83.39
Greece	2014	High income	6.38506	21616.7	16.41	83.59
Greece	2015	High income	6.28509	18083.9	17.47	82.53
Greece	2016	High income	6.20349	17924	16.41	83.59
Greece	2017	High income	6.21083	18582.1	16.38	83.62
Greece	2018	High income	6.05813	19757	17.86	82.14
Greece	2019	High income	5.59528	19143.9	18.52	81.48
Greece	2020	High income	4.76718	17617.3	20.08	79.92
Grenada	1995	Upper middle income	1.43571	3288.22	7.44	92.56
Grenada	1996	Upper middle income	1.65004	3499.53	6.17	93.83
Grenada	1997	Upper middle income	1.73569	3715.72	8.34	91.66
Grenada	1998	Upper middle income	1.86441	4198.72	10.15	89.85
Grenada	1999	Upper middle income	1.92093	4512.22	10.33	89.67
Grenada	2000	Upper middle income	1.84861	4840.68	10.49	89.51
Grenada	2001	Upper middle income	1.91966	4821.78	10.42	89.58
Grenada	2002	Upper middle income	1.94491	4992.44	10.47	89.53
Grenada	2003	Upper middle income	2.0526	5435.15	10.43	89.57
Grenada	2004	Upper middle income	1.97962	5470.6	10.56	89.44
Grenada	2005	Upper middle income	2.06795	6308.67	10.58	89.42
Grenada	2006	Upper middle income	2.12546	6295.28	10.37	89.63
Grenada	2007	Upper middle income	2.2448	6790.63	9.89	90.11
Grenada	2008	Upper middle income	2.3249	7343.45	10.69	89.31
Grenada	2009	Upper middle income	2.31702	6810.44	10.46	89.54
Grenada	2010	Upper middle income	2.39918	6760.97	10.53	89.47
Grenada	2011	Upper middle income	2.26509	6775.75	11.27	88.73
Grenada	2012	Upper middle income	2.40355	6900.77	11.37	88.63
Grenada	2013	Upper middle income	2.71153	7205.25	10.93	89.07
Grenada	2014	Upper middle income	2.14881	7726.38	11.27	88.73
Grenada	2015	Upper middle income	2.29114	8379.62	11.07	88.93
Grenada	2016	Upper middle income	2.31232	8849.51	11.4	88.6
Grenada	2017	Upper middle income	2.37759	9309.26	11.48	88.52
Grenada	2018	Upper middle income	2.6289	9574.31	10.69	89.31
Grenada	2019	Upper middle income	2.82096	9887.92	10.37	89.63
Grenada	2020	Upper middle income	2.62407	8437.54	10.36	89.64
Guatemala	1995	Upper middle income	0.619154	1424.68	64.98	35.02
Guatemala	1996	Upper middle income	0.588596	1487.61	65.57	34.43
Guatemala	1997	Upper middle income	0.608647	1649	65.13	34.87
Guatemala	1998	Upper middle income	0.751868	1755.85	61.97	38.03
Guatemala	1999	Upper middle income	0.726589	1619.51	64.54	35.46
Guatemala	2000	Upper middle income	0.814797	1664.31	62.66	37.34
Guatemala	2001	Upper middle income	0.828871	1550.36	61.26	38.74
Guatemala	2002	Upper middle income	0.863905	1682.99	63.76	36.24
Guatemala	2003	Upper middle income	0.851254	1737.88	64.29	35.71
Guatemala	2004	Upper middle income	0.850048	1859.1	66.1	33.9
Guatemala	2005	Upper middle income	0.892596	2068.49	65.24	34.76
Guatemala	2006	Upper middle income	0.874125	2251.08	64.73	35.27
Guatemala	2007	Upper middle income	0.923216	2490.75	63.28	36.72
Guatemala	2008	Upper middle income	0.820442	2802.45	66.51	33.49
Guatemala	2009	Upper middle income	0.848874	2651.83	65.27	34.73
Guatemala	2010	Upper middle income	0.804898	2852.56	67.08	32.92
Guatemala	2011	Upper middle income	0.810859	3228.04	67.09	32.91
Guatemala	2012	Upper middle income	0.824229	3355.03	67.36	32.64
Guatemala	2013	Upper middle income	0.867211	3522.77	67.19	32.81
Guatemala	2014	Upper middle income	0.914557	3779.63	66.25	33.75
Guatemala	2015	Upper middle income	1.05707	3994.63	63.29	36.71
Guatemala	2016	Upper middle income	1.10262	4173.28	63.24	36.76
Guatemala	2017	Upper middle income	1.02752	4454.02	64.99	35.01
Guatemala	2018	Upper middle income	1.10575	4485.75	64.02	35.98
Guatemala	2019	Upper middle income	1.14537	4647.81	62.82	37.18
Guatemala	2020	Upper middle income	1.00041	4609.9	65.46	34.54
Guinea	1995	Lower middle income	0.155523	494.582	89.95	10.05
Guinea	1996	Lower middle income	0.160143	503.568	88.76	11.24
Guinea	1997	Lower middle income	0.164469	482.442	85.21	14.79
Guinea	1998	Lower middle income	0.170484	448.965	84.31	15.69
Guinea	1999	Lower middle income	0.175403	423.404	86.27	13.73
Guinea	2000	Lower middle income	0.17931	359.287	85.52	14.48
Guinea	2001	Lower middle income	0.185715	335.014	84.84	15.16
Guinea	2002	Lower middle income	0.190084	343.935	84.27	15.73
Guinea	2003	Lower middle income	0.194693	392.88	83.47	16.53
Guinea	2004	Lower middle income	0.197845	405.696	83.19	16.81
Guinea	2005	Lower middle income	0.200829	321.339	81.56	18.44
Guinea	2006	Lower middle income	0.203781	452.276	81.06	18.94
Guinea	2007	Lower middle income	0.207236	657.993	80.36	19.64
Guinea	2008	Lower middle income	0.205812	712.099	80.15	19.85
Guinea	2009	Lower middle income	0.211958	670.261	79.25	20.75
Guinea	2010	Lower middle income	0.243683	667.282	75.71	24.29
Guinea	2011	Lower middle income	0.249028	644.503	74.75	25.25
Guinea	2012	Lower middle income	0.228832	707.968	76.36	23.64
Guinea	2013	Lower middle income	0.195379	757.692	78.53	21.47
Guinea	2014	Lower middle income	0.196385	774.569	78.57	21.43
Guinea	2015	Lower middle income	0.216953	756.426	76.23	23.77
Guinea	2016	Lower middle income	0.235228	720.473	75.29	24.71
Guinea	2017	Lower middle income	0.271355	843.464	71.96	28.04
Guinea	2018	Lower middle income	0.297494	944.417	73.18	26.82
Guinea	2019	Lower middle income	0.350766	1043.9	68.27	31.73
Guinea	2020	Lower middle income	0.343646	1073.66	65.77	34.23
Guinea-Bissau	1995	Low income	0.165589	227.32	88.55	11.45
Guinea-Bissau	1996	Low income	0.155181	237.085	89.4	10.6
Guinea-Bissau	1997	Low income	0.169729	231.023	88.36	11.64
Guinea-Bissau	1998	Low income	0.145599	174.362	89.02	10.98
Guinea-Bissau	1999	Low income	0.15881	186.035	88.06	11.94
Guinea-Bissau	2000	Low income	0.11943	301.496	91.24	8.76
Guinea-Bissau	2001	Low income	0.117864	312.254	91.21	8.79
Guinea-Bissau	2002	Low income	0.11947	324.97	91.04	8.96
Guinea-Bissau	2003	Low income	0.148291	362.906	89.05	10.95
Guinea-Bissau	2004	Low income	0.152486	394.996	88.55	11.45
Guinea-Bissau	2005	Low income	0.151843	425.472	88.53	11.47
Guinea-Bissau	2006	Low income	0.153243	418.902	88.29	11.71
Guinea-Bissau	2007	Low income	0.158489	480.439	87.9	12.1
Guinea-Bissau	2008	Low income	0.150225	583.268	88.42	11.58
Guinea-Bissau	2009	Low income	0.153615	543.562	87.89	12.11
Guinea-Bissau	2010	Low income	0.153775	542.284	87.81	12.19
Guinea-Bissau	2011	Low income	0.151335	683.534	87.87	12.13
Guinea-Bissau	2012	Low income	0.148846	598.573	87.81	12.19
Guinea-Bissau	2013	Low income	0.145722	616.16	87.71	12.29
Guinea-Bissau	2014	Low income	0.151207	605.123	87.28	12.72
Guinea-Bissau	2015	Low income	0.157581	585.957	87.15	12.85
Guinea-Bissau	2016	Low income	0.166253	642.666	86.77	13.23
Guinea-Bissau	2017	Low income	0.1631	718.246	86.75	13.25
Guinea-Bissau	2018	Low income	0.165095	781.644	86.57	13.43
Guinea-Bissau	2019	Low income	0.165089	730.611	86.2	13.8
Guinea-Bissau	2020	Low income	0.163208	710.258	87.22	12.78
Guyana	1995	High income	2.03621	826.973	30.96	69.04
Guyana	1996	High income	2.09668	936.084	29.04	70.96
Guyana	1997	High income	2.28042	991.959	27.44	72.56
Guyana	1998	High income	2.30951	948.24	27.62	72.38
Guyana	1999	High income	2.28993	916.546	26.64	73.36
Guyana	2000	High income	2.18734	938.893	30.56	69.44
Guyana	2001	High income	2.16344	937.298	31.17	68.83
Guyana	2002	High income	2.13317	955.03	34.42	65.58
Guyana	2003	High income	2.12711	976.993	34.82	65.18
Guyana	2004	High income	2.19838	1036.02	35.71	64.29
Guyana	2005	High income	1.95022	1085.78	34.87	65.13
Guyana	2006	High income	1.75746	3138.08	37.02	62.98
Guyana	2007	High income	2.12182	3609.91	33.31	66.69
Guyana	2008	High income	2.1265	4011.39	32.74	67.26
Guyana	2009	High income	2.16597	4213.82	31.63	68.37
Guyana	2010	High income	2.35222	4589.87	30.95	69.05
Guyana	2011	High income	2.46107	4960	33.14	66.86
Guyana	2012	High income	2.68937	5461.39	28.99	71.01
Guyana	2013	High income	2.64323	5576.25	26.85	73.15
Guyana	2014	High income	2.7471	5495.38	24.02	75.98
Guyana	2015	High income	2.75476	5668.43	24.95	75.05
Guyana	2016	High income	3.26524	5905.38	21.34	78.66
Guyana	2017	High income	3.24113	6220.98	22.12	77.88
Guyana	2018	High income	3.29351	6094.91	16.77	83.23
Guyana	2019	High income	3.50033	6477.3	11.31	88.69
Guyana	2020	High income	3.47277	6863.07	12.04	87.96
Haiti	1995	Lower middle income	0.118298	368.847	86.99	13.01
Haiti	1996	Lower middle income	0.13618	374.169	86.01	13.99
Haiti	1997	Lower middle income	0.160982	421.842	84.56	15.44
Haiti	1998	Lower middle income	0.162513	461.971	83.34	16.66
Haiti	1999	Lower middle income	0.168316	506	82.04	17.96
Haiti	2000	Lower middle income	0.176227	814.998	80.85	19.15
Haiti	2001	Lower middle income	0.188035	743.911	80.88	19.12
Haiti	2002	Lower middle income	0.210955	716.483	79.08	20.92
Haiti	2003	Lower middle income	0.20543	575.557	79.02	20.98
Haiti	2004	Lower middle income	0.185996	679.28	81.11	18.89
Haiti	2005	Lower middle income	0.187096	771.535	81.11	18.89
Haiti	2006	Lower middle income	0.18549	824.358	81.37	18.63
Haiti	2007	Lower middle income	0.217115	979.6	79.26	20.74
Haiti	2008	Lower middle income	0.211932	1089.58	79.64	20.36
Haiti	2009	Lower middle income	0.204653	1191.8	80.33	19.67
Haiti	2010	Lower middle income	0.249744	1204.86	78.99	21.01
Haiti	2011	Lower middle income	0.270992	1306.85	79.01	20.99
Haiti	2012	Lower middle income	0.238941	1356.17	82.19	17.81
Haiti	2013	Lower middle income	0.258338	1452.31	80.39	19.61
Haiti	2014	Lower middle income	0.290139	1454.65	77.77	22.23
Haiti	2015	Lower middle income	0.310537	1405.71	76.12	23.88
Haiti	2016	Lower middle income	0.314037	1313.19	76.13	23.87
Haiti	2017	Lower middle income	0.306184	1389.36	76.17	23.83
Haiti	2018	Lower middle income	0.29873	1489.58	76.25	23.75
Haiti	2019	Lower middle income	0.297241	1345.48	76.37	23.63
Haiti	2020	Lower middle income	0.283815	1283.14	76.31	23.69
Honduras	1995	Lower middle income	0.66551	919.938	62.97	37.03
Honduras	1996	Lower middle income	0.65332	872.582	62.63	37.37
Honduras	1997	Lower middle income	0.657003	933.756	65.39	34.61
Honduras	1998	Lower middle income	0.741693	1009.16	62.88	37.12
Honduras	1999	Lower middle income	0.732582	990.298	53.9	46.1
Honduras	2000	Lower middle income	0.749197	1079.61	55.24	44.76
Honduras	2001	Lower middle income	0.848233	1118.94	50.4	49.6
Honduras	2002	Lower middle income	0.867219	1119.42	49.76	50.24
Honduras	2003	Lower middle income	0.93395	1142.81	47.94	52.06
Honduras	2004	Lower middle income	1.02362	1201.25	46.7	53.3
Honduras	2005	Lower middle income	0.921871	1289.82	51.37	48.63
Honduras	2006	Lower middle income	1.02961	1409.58	52.22	47.78
Honduras	2007	Lower middle income	1.07718	1559.89	50.57	49.43
Honduras	2008	Lower middle income	1.0599	1713.42	49.97	50.03
Honduras	2009	Lower middle income	0.975306	1762.35	50.45	49.55
Honduras	2010	Lower middle income	0.937979	1874.27	53.63	46.37
Honduras	2011	Lower middle income	1.09834	2053.96	50.92	49.08
Honduras	2012	Lower middle income	1.13569	2107.35	49.39	50.61
Honduras	2013	Lower middle income	1.08084	2064.55	51.1	48.9
Honduras	2014	Lower middle income	1.08285	2164.42	52.16	47.84
Honduras	2015	Lower middle income	1.13381	2257.23	50.74	49.26
Honduras	2016	Lower middle income	1.09871	2295.54	52.66	47.34
Honduras	2017	Lower middle income	0.974047	2403.31	45.6	54.4
Honduras	2018	Lower middle income	0.922234	2457.69	48.83	51.17
Honduras	2019	Lower middle income	1.02386	2519.37	46.16	53.84
Honduras	2020	Lower middle income	0.872911	2354.12	50.09	49.91
Hungary	1995	High income	5.56022	4494.71	5.42	94.58
Hungary	1996	High income	5.66905	4525.04	5.14	94.86
Hungary	1997	High income	5.53813	4596.18	5.23	94.77
Hungary	1998	High income	5.58641	4744.21	5.19	94.81
Hungary	1999	High income	5.65669	4793.48	5.16	94.84
Hungary	2000	High income	5.35045	4624.28	5.17	94.83
Hungary	2001	High income	5.52442	5276.03	5.12	94.88
Hungary	2002	High income	5.47318	6655.33	5.17	94.83
Hungary	2003	High income	5.74427	8419.43	5.01	94.99
Hungary	2004	High income	5.57524	10301.7	4.63	95.37
Hungary	2005	High income	5.54385	11223.4	7.29	92.71
Hungary	2006	High income	5.50645	11489.6	7.86	92.14
Hungary	2007	High income	5.35517	13940.9	9	91
Hungary	2008	High income	5.28125	15772.3	8.96	91.04
Hungary	2009	High income	4.7731	13077.3	12.29	87.71
Hungary	2010	High income	4.78804	13217.5	13.46	86.54
Hungary	2011	High income	4.70403	14234.5	14.74	85.26
Hungary	2012	High income	4.37758	12984.8	16.47	83.53
Hungary	2013	High income	4.12031	13715.1	17.18	82.82
Hungary	2014	High income	4.1175	14294.3	15.72	84.28
Hungary	2015	High income	4.4076	12717	15.6	84.4
Hungary	2016	High income	4.50869	13104.7	15.34	84.66
Hungary	2017	High income	5.0521	14621.2	14.55	85.45
Hungary	2018	High income	5.03325	16425.2	13.6	86.4
Hungary	2019	High income	4.83688	16786.2	13.64	86.36
Hungary	2020	High income	4.59165	16125.6	14.76	85.24
Iceland	1995	High income	7.48179	26633.6	55.65	44.35
Iceland	1996	High income	8.4291	27614.9	52.25	47.75
Iceland	1997	High income	7.94448	27919.2	54.88	45.12
Iceland	1998	High income	7.8577	31030.1	57.21	42.79
Iceland	1999	High income	7.6263	32381.6	59.82	40.18
Iceland	2000	High income	7.91394	32096.4	60.66	39.34
Iceland	2001	High income	7.59134	28897.4	62.12	37.88
Iceland	2002	High income	7.80379	32409.2	61.84	38.16
Iceland	2003	High income	7.68998	39476.7	61.88	38.12
Iceland	2004	High income	7.90892	47334.9	61.88	38.12
Iceland	2005	High income	7.62046	56794.9	62.7	37.3
Iceland	2006	High income	7.61023	57492.9	64.19	35.81
Iceland	2007	High income	7.64836	69495.7	67.5	32.5
Iceland	2008	High income	6.87629	56943.4	73.92	26.08
Iceland	2009	High income	6.61855	41301.3	74.61	25.39
Iceland	2010	High income	6.15997	43237.1	75.89	24.11
Iceland	2011	High income	5.91933	47714.6	77.12	22.88
Iceland	2012	High income	5.79921	45995.5	77.71	22.29
Iceland	2013	High income	6.27556	49805	76.62	23.38
Iceland	2014	High income	6.25409	54576.7	76.95	23.05
Iceland	2015	High income	6.21949	52951.7	77.76	22.24
Iceland	2016	High income	4.86825	61987.9	80.77	19.23
Iceland	2017	High income	4.86605	72010.1	80.68	19.32
Iceland	2018	High income	4.81769	74452.2	81.26	18.74
Iceland	2019	High income	4.54345	68452.2	81.57	18.43
Iceland	2020	High income	3.94747	58848.4	82.79	17.21
India	1995	Lower middle income	0.76519	373.628	49.54	50.46
India	1996	Lower middle income	0.787232	399.577	49.13	50.87
India	1997	Lower middle income	0.81736	414.899	47.89	52.11
India	1998	Lower middle income	0.818721	412.509	47.95	52.05
India	1999	Lower middle income	0.866242	440.961	47.11	52.89
India	2000	Lower middle income	0.885078	442.035	46.88	53.12
India	2001	Lower middle income	0.883747	449.911	47.11	52.89
India	2002	Lower middle income	0.897243	468.844	45.75	54.25
India	2003	Lower middle income	0.905457	543.844	45.63	54.37
India	2004	Lower middle income	0.95547	624.105	44.92	55.08
India	2005	Lower middle income	0.984261	710.509	44.16	55.84
India	2006	Lower middle income	1.03653	802.014	43.16	56.84
India	2007	Lower middle income	1.1236	1022.73	41.54	58.46
India	2008	Lower middle income	1.18036	993.503	39.38	60.62
India	2009	Lower middle income	1.27887	1096.64	37.41	62.59
India	2010	Lower middle income	1.33803	1350.63	36.16	63.84
India	2011	Lower middle income	1.39688	1449.6	35.01	64.99
India	2012	Lower middle income	1.4982	1434.02	34.75	65.25
India	2013	Lower middle income	1.52767	1438.06	34.86	65.14
India	2014	Lower middle income	1.64247	1559.86	33.85	66.15
India	2015	Lower middle income	1.63132	1590.17	33.4	66.6
India	2016	Lower middle income	1.63991	1714.28	33.01	66.99
India	2017	Lower middle income	1.70493	1957.97	32.57	67.43
India	2018	Lower middle income	1.7956	1974.38	32.73	67.27
India	2019	Lower middle income	1.75253	2050.16	33.27	66.73
India	2020	Lower middle income	1.57609	1913.22	35.82	64.18
Indonesia	1995	Upper middle income	1.12889	1020.15	50.68	49.32
Indonesia	1996	Upper middle income	1.17551	1129.09	49.26	50.74
Indonesia	1997	Upper middle income	1.27625	1054.35	47.57	52.43
Indonesia	1998	Upper middle income	1.26388	459.192	48.85	51.15
Indonesia	1999	Upper middle income	1.32458	663.523	45.8	54.2
Indonesia	2000	Upper middle income	1.31094	770.865	45.63	54.37
Indonesia	2001	Upper middle income	1.39124	739.004	44.33	55.67
Indonesia	2002	Upper middle income	1.38851	888.901	44.66	55.34
Indonesia	2003	Upper middle income	1.49667	1052.41	43	57
Indonesia	2004	Upper middle income	1.5103	1136.76	41.46	58.54
Indonesia	2005	Upper middle income	1.49537	1249.4	41.57	58.43
Indonesia	2006	Upper middle income	1.57235	1572.8	40.07	59.93
Indonesia	2007	Upper middle income	1.61781	1840.33	40.01	59.99
Indonesia	2008	Upper middle income	1.58083	2144.39	41.12	58.88
Indonesia	2009	Upper middle income	1.62288	2239.1	38.18	61.82
Indonesia	2010	Upper middle income	1.70291	3094.44	35.96	64.04
Indonesia	2011	Upper middle income	1.92554	3613.8	32.39	67.61
Indonesia	2012	Upper middle income	1.92545	3668.21	30.09	69.91
Indonesia	2013	Upper middle income	1.7704	3602.89	30.63	69.37
Indonesia	2014	Upper middle income	1.89143	3476.62	29.29	70.71
Indonesia	2015	Upper middle income	1.88756	3322.58	26.58	73.42
Indonesia	2016	Upper middle income	1.8483	3558.82	27.77	72.23
Indonesia	2017	Upper middle income	1.94857	3839.79	24.88	75.12
Indonesia	2018	Upper middle income	2.12684	3902.66	22.05	77.95
Indonesia	2019	Upper middle income	2.24529	4151.23	19.77	80.23
Indonesia	2020	Upper middle income	2.07166	3895.62	22.01	77.99
Iran, Islamic Rep.	1995	Lower middle income	4.46616	1585.98	1.02	98.98
Iran, Islamic Rep.	1996	Lower middle income	4.54252	1954.66	1.03	98.97
Iran, Islamic Rep.	1997	Lower middle income	4.67984	1823.27	0.9	99.1
Iran, Islamic Rep.	1998	Lower middle income	4.58542	1737.7	0.84	99.16
Iran, Islamic Rep.	1999	Lower middle income	5.0153	1765.78	0.59	99.41
Iran, Islamic Rep.	2000	Lower middle income	5.19428	1672.02	0.44	99.56
Iran, Islamic Rep.	2001	Lower middle income	5.31037	1902.95	0.52	99.48
Iran, Islamic Rep.	2002	Lower middle income	5.49371	1910.48	0.67	99.33
Iran, Islamic Rep.	2003	Lower middle income	5.73584	2259.52	0.83	99.17
Iran, Islamic Rep.	2004	Lower middle income	6.04764	2751.79	0.74	99.26
Iran, Islamic Rep.	2005	Lower middle income	6.42318	3226.61	1.4	98.6
Iran, Islamic Rep.	2006	Lower middle income	6.79304	3736.18	1.4	98.6
Iran, Islamic Rep.	2007	Lower middle income	7.10933	4838	1.3	98.7
Iran, Islamic Rep.	2008	Lower middle income	7.13393	5623.91	0.7	99.3
Iran, Islamic Rep.	2009	Lower middle income	7.29652	5602.56	0.78	99.22
Iran, Islamic Rep.	2010	Lower middle income	7.17983	6458.57	0.9	99.1
Iran, Islamic Rep.	2011	Lower middle income	7.23119	8201.58	0.92	99.08
Iran, Islamic Rep.	2012	Lower middle income	7.23086	8329	0.93	99.07
Iran, Islamic Rep.	2013	Lower middle income	7.4396	6280.68	0.99	99.01
Iran, Islamic Rep.	2014	Lower middle income	7.57058	5757.54	0.93	99.07
Iran, Islamic Rep.	2015	Lower middle income	7.32579	4990.94	0.91	99.09
Iran, Islamic Rep.	2016	Lower middle income	7.28897	5497.24	1.04	98.96
Iran, Islamic Rep.	2017	Lower middle income	7.4129	5758.59	0.98	99.02
Iran, Islamic Rep.	2018	Lower middle income	7.44513	3850.75	1	99
Iran, Islamic Rep.	2019	Lower middle income	7.22298	3276.75	1	99
Iran, Islamic Rep.	2020	Lower middle income	7.06335	2746.42	1.03	98.97
Iraq	1995	Upper middle income	4.77681	615.5	0.39	99.61
Iraq	1996	Upper middle income	4.56949	482.164	0.36	99.64
Iraq	1997	Upper middle income	5.32495	929.876	0.38	99.62
Iraq	1998	Upper middle income	3.98135	894.329	0.38	99.62
Iraq	1999	Upper middle income	3.05257	1548.3	0.38	99.62
Iraq	2000	Upper middle income	3.55804	1963.72	0.36	99.64
Iraq	2001	Upper middle income	3.8368	1422.83	0.35	99.65
Iraq	2002	Upper middle income	3.47224	1254.16	0.31	99.69
Iraq	2003	Upper middle income	3.00265	809.846	0.35	99.65
Iraq	2004	Upper middle income	3.16266	1314.76	0.36	99.64
Iraq	2005	Upper middle income	2.96626	1740.67	2.43	97.57
Iraq	2006	Upper middle income	2.86997	2253.55	2.56	97.44
Iraq	2007	Upper middle income	2.67438	3099.59	2	98
Iraq	2008	Upper middle income	3.01647	4504.51	1.15	98.85
Iraq	2009	Upper middle income	3.11022	3686.4	1.21	98.79
Iraq	2010	Upper middle income	3.47196	4430.43	1.67	98.33
Iraq	2011	Upper middle income	3.49125	5736.9	1.14	98.86
Iraq	2012	Upper middle income	3.80943	6437.5	1.3	98.7
Iraq	2013	Upper middle income	3.92042	6612.9	1.46	98.54
Iraq	2014	Upper middle income	3.64786	6215.99	1	99
Iraq	2015	Upper middle income	3.52694	4416.94	0.82	99.18
Iraq	2016	Upper middle income	3.70255	4305.2	0.94	99.06
Iraq	2017	Upper middle income	3.94881	4725.19	0.57	99.43
Iraq	2018	Upper middle income	4.14268	5601.47	0.49	99.51
Iraq	2019	Upper middle income	4.34726	5621.18	1.04	98.96
Iraq	2020	Upper middle income	3.84218	4251.34	1.08	98.92
Ireland	1995	High income	9.26841	19158.5	1.93	98.07
Ireland	1996	High income	9.57281	20835.9	1.95	98.05
Ireland	1997	High income	9.79064	22551.1	1.91	98.09
Ireland	1998	High income	10.348	24294.9	2.3	97.7
Ireland	1999	High income	10.646	26338.1	2.08	97.92
Ireland	2000	High income	11.1778	26334.6	2.04	97.96
Ireland	2001	High income	11.5914	28282.4	1.97	98.03
Ireland	2002	High income	11.1725	32705.4	2.25	97.75
Ireland	2003	High income	11.0313	41203.5	2.01	97.99
Ireland	2004	High income	10.979	47754.2	2.31	97.69
Ireland	2005	High income	11.2143	50933	2.89	97.11
Ireland	2006	High income	11.0594	54329.2	3.23	96.77
Ireland	2007	High income	10.5945	61396.4	3.55	96.45
[truncated: 2,353 more rows]

[truncated: 9 more sheets: Query, Table, Countries, Data unavailability, Sheet4, PGDP, Sheet5, RE, Series - Metadata]
